# Supplementary material for: Transcriptome and Network Analyses Reveal the Gene Set Involved in PST Accumulation and Responses to Toxic Alexandrium minutum Exposure in the Gills of Chlamys farreri
Source: Int J Mol Sci. 2022 Jul 18;23(14):7912. doi: 10.3390/ijms23147912 (PMC9324277; doi:10.3390/ijms23147912)
Supplement: Supplementary file 1 [file ijms-23-07912-s001.zip › Table S1.xlsx]

## Sheet: Sheet1
Table S1 Differentially expressed genes in gills of C. farreri after exposure to toxic A. minutum at different time points.
Gene ID	Log2(FC)	p value	Time point	Gene annotation
CF3421.13	7.7746	9.66064e-32	day1	Peroxisomal acyl-coenzyme A oxidase 1
CF40865.7	7.7285	4.17092e-29	day1	Cytochrome P450 2J6
CF51289.6	3.5682	3.88695e-26	day1	Cytochrome P450 3A24
CF56527.21	8.7272	2.50538e-24	day1	Multidrug resistance protein 1A
CF34113.5	4.7391	7.36563e-23	day1	N/A
CF64857.6	5.0105	2.65557e-19	day1	Fatty acid-binding protein homolog 5
CF17615.31	4.9769	3.54383e-19	day1	Peroxisomal acyl-coenzyme A oxidase 1
CF59261.28	5.2176	1.11266e-18	day1	Steryl-sulfatase
CF53331.24	5.7833	1.34859e-18	day1	S-crystallin 3
CF60969.23	3.8957	3.25789e-18	day1	Multidrug resistance protein 1A
CF20837.5	4.0165	3.34035e-17	day1	Cytochrome P450 3A4
CF34113.4	3.1609	1.24356e-16	day1	von Willebrand factor D and EGF domain-containing protein
CF14045.13	-3.6106	5.58234e-16	day1	N/A
CF60687.4	2.8436	6.87051e-16	day1	Cytochrome P450 4F22
CF51277.6	4.107	1.13674e-15	day1	Caffeoyl-CoA O-methyltransferase 2
CF40865.8	7.2703	9.25166e-15	day1	Cytochrome P450 2J2
CF57769.6	-2.6395	2.03277e-14	day1	Myeloperoxidase
CF60659.15	5.1943	2.73315e-14	day1	Actin
CF60659.14	4.5361	5.19572e-14	day1	Actin
CF61649.6	5.1347	8.5674e-14	day1	Transmembrane protein 79
CF15565.1	-3.1739	2.78061e-13	day1	Uncharacterized protein ML1136
CF63929.33	4.1763	2.45777e-12	day1	ATP-binding cassette sub-family A member 1
CF64667.2	-2.8961	3.11523e-12	day1	Probable alpha-ketoglutarate-dependent hypophosphite dioxygenase
CF43027.8	3.6203	4.13093e-12	day1	Multidrug resistance-associated protein 1
CF40865.10	5.7343	4.94965e-12	day1	Cytochrome P450 2J2
CF58977.4	2.9604	6.65024e-12	day1	Carboxylesterase 4A
CF19711.6	3.8042	9.8551e-12	day1	Retinol dehydrogenase 13
CF62023.8	5.8883	7.87939e-11	day1	B(0,+)-type amino acid transporter 1
CF28131.23	4.7088	1.35188e-10	day1	Cellular retinoic acid-binding protein 1
CF61233.20	-2.2628	1.35249e-10	day1	Protogenin
CF5387.79	13.1784	1.65014e-10	day1	Degenerin-like protein asic-2
CF64357.5	4.0916	5.09412e-10	day1	Nose resistant to fluoxetine protein 6
CF21835.7	-2.4577	5.6111e-10	day1	E3 ubiquitin-protein ligase XIAP
CF42613.3	-2.0207	5.96513e-10	day1	Scavenger receptor class F member 1
CF16985.36	3.81	6.19106e-10	day1	Alpha-(1,3)-fucosyltransferase C
CF52871.92	4.6426	1.00195e-09	day1	Peroxisomal acyl-coenzyme A oxidase 1
CF61815.1	4.135	1.23092e-09	day1	Cytochrome P450 4F6
CF30077.13	5.0813	1.41149e-09	day1	Oxidative stress-induced growth inhibitor 1
CF41425.19	2.631	1.45995e-09	day1	N/A
CF59855.4	-4.2795	2.52495e-09	day1	N/A
CF64279.211	3.0361	5.12083e-09	day1	Ferric-chelate reductase 1
CF64979.1	5.0203	5.72711e-09	day1	Glutathione S-transferase 1 (Fragment)
CF5219.1	-1.7322	6.34487e-09	day1	Glyoxalase domain-containing protein 5
CF53147.1	3.5764	6.44346e-09	day1	N/A
CF61649.7	4.1903	7.95663e-09	day1	Transmembrane protein 79
CF20837.7	3.1935	1.4776e-08	day1	Cytochrome P450 3A41
CF15027.11.1	3.9407	1.48798e-08	day1	N/A
CF6301.4	5.2686	1.50324e-08	day1	Asparagine synthetase [glutamine-hydrolyzing]
CF56383.13	-1.4324	1.52123e-08	day1	Cell number regulator 10
CF63483.62	3.1011	1.64053e-08	day1	WW domain-containing oxidoreductase
CF62577.1	3.0761	1.68401e-08	day1	Copper-transporting ATPase 2
CF43873.64	2.8861	1.74768e-08	day1	N/A
CF31375.1	-4.6717	2.24842e-08	day1	N/A
CF61921.16	4.3832	2.27193e-08	day1	Probable serine-O-acetyltransferase cys2
CF50135.43	2.958	2.33488e-08	day1	Cadherin-87A
CF54475.28	3.6113	2.41004e-08	day1	Multidrug resistance protein 1
CF57011.120	-11.2467	2.42029e-08	day1	N/A
CF53827.9	3.6359	2.8111e-08	day1	ATP-binding cassette sub-family A member 3
CF42017.15	3.165	2.84806e-08	day1	Amphiphysin
CF34531.49	3.4121	2.98516e-08	day1	Peroxisomal 2,4-dienoyl-CoA reductase
CF33651.2	2.9427	3.02374e-08	day1	Death domain-containing protein 1
CF62901.4	-1.6576	3.24552e-08	day1	Ubiquitin-conjugating enzyme E2 4
CF55807.22	3.1409	3.66003e-08	day1	Dehydrogenase/reductase SDR family member 4
CF3799.19	-2.6293	4.20575e-08	day1	N/A
CF35599.10	3.049	4.21671e-08	day1	Lysosomal-trafficking regulator
CF33489.10	3.1605	4.64019e-08	day1	Nuclear hormone receptor E75
CF10719.19.3	2.8018	4.91389e-08	day1	Collagen alpha-1(XIII) chain
CF42729.2	-2.0415	5.9321e-08	day1	Beclin 1-associated autophagy-related key regulator
CF33565.76	3.771	6.29507e-08	day1	Serine/threonine-protein kinase unc-51
CF19717.12	2.3374	6.93996e-08	day1	Kinesin-like protein KIF15-A
CF26497.12	3.3637	7.55515e-08	day1	Glutathione S-transferase A
CF493.59	3.388	1.12604e-07	day1	Pirin
CF64895.1	3.9069	1.12772e-07	day1	ABC transporter B family member 1
CF61259.78	-4.7341	1.13651e-07	day1	Dopamine beta-hydroxylase
CF15027.67	2.8686	1.2148e-07	day1	Probable phospholipid-transporting ATPase IF
CF21081.5	-1.9028	1.26487e-07	day1	N/A
CF63447.42	2.9623	1.35396e-07	day1	Doublecortin domain-containing protein 2
CF64377.46	5.1411	1.43565e-07	day1	Dual oxidase
CF1925.28	3.4162	1.54756e-07	day1	Putative amine oxidase [copper-containing]
CF2569.19	3.3436	1.72059e-07	day1	Probable cytochrome P450 49a1
CF12413.11	2.6178	1.82062e-07	day1	Sortilin-related receptor
CF37191.48	4.2048	1.97882e-07	day1	Glutamate--cysteine ligase catalytic subunit
CF23707.8	4.5733	2.0458e-07	day1	Solute carrier family 23 member 2
CF34929.7	-2.6082	2.06449e-07	day1	Kynureninase
CF63739.46	-3.4118	2.20045e-07	day1	Mitotic apparatus protein p62
CF61765.25	2.2939	2.27188e-07	day1	Glucose-6-phosphate 1-dehydrogenase X
CF48227.11	2.6499	2.30616e-07	day1	Lactadherin
CF30559.17	-1.6688	2.53018e-07	day1	Alpha-(1,3)-fucosyltransferase C
CF60687.3	3.2541	2.72839e-07	day1	Cytochrome P450 4F6
CF2707.2	5.3296	2.80757e-07	day1	Large neutral amino acids transporter small subunit 2
CF64607.61	2.7773	2.91019e-07	day1	Cytochrome b-245 heavy chain
CF27081.3	4.1726	2.91984e-07	day1	Arylsulfatase B
CF43467.35	3.2673	2.98644e-07	day1	Cytochrome P450 1A5
CF8003.4	4.7668	3.09344e-07	day1	Tubulin alpha-1 chain
CF1989.88	7.7504	3.1164e-07	day1	Multidrug resistance protein 1
CF61191.44	3.9875	3.77878e-07	day1	Cytochrome P450 2J6
CF18255.1	-1.7651	3.8041e-07	day1	Bothrojaracin subunit beta
CF53827.20	-1.5789	4.15838e-07	day1	N/A
CF10719.26	3.5757	4.2128e-07	day1	Membrane progestin receptor alpha
CF60489.11	3.1653	4.3818e-07	day1	N/A
CF62597.23	-3.8198	4.74474e-07	day1	N/A
CF50417.8	3.9447	4.85206e-07	day1	Blastula protease 10
CF24961.1	3.3751	4.86276e-07	day1	Glutathione S-transferase A
CF60661.27	-2.7275	5.24119e-07	day1	Glucose dehydrogenase [acceptor]
CF55111.10	-1.8129	5.32722e-07	day1	N/A
CF34649.28	-2.7995	5.47474e-07	day1	N/A
CF64829.6	2.3148	5.61446e-07	day1	Unconventional myosin-XV
CF39875.45	-4.9403	6.07602e-07	day1	Probable glutamate receptor
CF25473.17	-2.6414	6.21231e-07	day1	N/A
CF54965.1	-4.6269	6.3133e-07	day1	N/A
CF57431.17	-3.0743	6.33795e-07	day1	N/A
CF53331.41	-1.2024	6.93012e-07	day1	Mediator of RNA polymerase II transcription subunit 20
CF47695.4	4.4353	7.27421e-07	day1	VPS10 domain-containing receptor SorCS1
CF10839.4	-1.9001	7.41764e-07	day1	ABC transporter G family member 9
CF21411.42	2.2136	7.82067e-07	day1	Transmembrane channel-like protein 7
CF16339.6	2.9413	9.40292e-07	day1	Low affinity vacuolar monovalent cation/H(+) antiporter
CF39891.21	2.6226	1.03027e-06	day1	Tetraspanin-3
CF36483.73	4.3051	1.03432e-06	day1	Acyl-coenzyme A thioesterase 8
CF49571.15	-3.2365	1.08314e-06	day1	N/A
CF695351.1	-4.5592	1.08512e-06	day1	Collagen alpha-1(XII) chain (Fragment)
CF24235.7	3.16	1.18847e-06	day1	GRAM domain-containing protein 4
CF16525.38	-1.1219	1.23994e-06	day1	N/A
CF64961.23	-1.3197	1.3592e-06	day1	N/A
CF30557.1	3.4668	1.36063e-06	day1	Carboxylesterase 5A
CF61253.1	3.1262	1.36283e-06	day1	Sphingolipid delta(4)-desaturase/C4-hydroxylase DES2
CF39875.21	-1.7738	1.41129e-06	day1	N/A
CF64279.174.4	2.0035	1.46119e-06	day1	Eyes absent homolog 1
CF56703.14	3.1607	1.4883e-06	day1	Cytochrome P450 3A11
CF64279.228	2.2574	1.5128e-06	day1	Uncharacterized protein R554
CF721197.1	4.1027	1.53147e-06	day1	Multidrug resistance protein 1A
CF53331.26	2.467	1.5987e-06	day1	Hematopoietic prostaglandin D synthase
CF39109.1	2.417	1.63138e-06	day1	Signal peptide, CUB and EGF-like domain-containing protein 2
CF53111.18	-2.6234	1.67144e-06	day1	SET and MYND domain-containing protein 3
CF5663.49	5.3871	1.77662e-06	day1	Y+L amino acid transporter 2
CF64233.6	-1.6193	1.81179e-06	day1	N/A
CF64293.23	2.6271	1.85832e-06	day1	Tight junction protein ZO-1
CF53487.1	5.7589	1.9188e-06	day1	N/A
CF15027.38	2.5886	1.94183e-06	day1	Serine/threonine-protein kinase 24
CF64961.32	2.5112	1.95175e-06	day1	Ganglioside-induced differentiation-associated protein 1
CF30559.18	-2.0107	2.23744e-06	day1	Alpha-(1,3)-fucosyltransferase C
CF62989.2	-7.1979	2.37987e-06	day1	N/A
CF40853.27	3.1675	2.46081e-06	day1	Sulfotransferase family cytosolic 1B member 1
CF21407.12	3.8554	2.47493e-06	day1	F-box/LRR-repeat protein 17
CF37535.17	2.239	2.50412e-06	day1	Phospholipid scramblase 3
CF15849.2	2.2611	2.58803e-06	day1	Glucose dehydrogenase [acceptor]
CF12303.24	-1.5181	2.71846e-06	day1	N/A
CF39875.22	-1.9272	2.74399e-06	day1	Tumor necrosis factor ligand superfamily member 13
CF61835.8.1	2.4191	2.86017e-06	day1	Roundabout homolog 2
CF723563.1	2.8267	2.92108e-06	day1	Calcium-transporting ATPase sarcoplasmic/endoplasmic reticulum type
CF54885.13	-3.8527	2.93276e-06	day1	Steryl-sulfatase
CF60969.40	2.6381	2.95953e-06	day1	Poly [ADP-ribose] polymerase 12
CF56167.45	-3.0233	3.03545e-06	day1	N/A
CF53111.72	-3.3146	3.10429e-06	day1	N/A
CF18115.9	-1.0894	3.26955e-06	day1	MKI67 FHA domain-interacting nucleolar phosphoprotein-like
CF64061.14	-2.3121	3.32421e-06	day1	Monocarboxylate transporter 4
CF64141.2	2.157	3.45188e-06	day1	Epidermal growth factor receptor kinase substrate 8
CF64873.9	-1.0193	3.53832e-06	day1	N/A
CF62649.19	-1.5674	3.74357e-06	day1	Coiled-coil domain-containing protein 137
CF55423.9	-1.1328	3.95685e-06	day1	60S acidic ribosomal protein P2
CF34649.17	4.3339	3.96121e-06	day1	Multidrug resistance-associated protein 5
CF16535.93	-1.1868	3.99205e-06	day1	N/A
CF841.10	6.1748	4.1004e-06	day1	N/A
CF27609.11	2.1826	4.12263e-06	day1	Phosphatidylserine synthase 2
CF40865.1.2	2.36	4.12695e-06	day1	N/A
CF59679.10	1.9973	4.14369e-06	day1	Protein WWC2
CF41971.43	-4.4739	4.16056e-06	day1	Allene oxide synthase-lipoxygenase protein
CF52787.14	3.4393	4.17617e-06	day1	Protein yellow
CF7323.11	-4.4187	4.45062e-06	day1	N/A
CF63763.47	-1.0804	4.53383e-06	day1	NADH dehydrogenase [ubiquinone] iron-sulfur protein 4, mitochondrial
CF65039.5	-2.7171	4.85087e-06	day1	N/A
CF36029.6	2.4323	5.02547e-06	day1	Tyrosine kinase receptor Cad96Ca
CF34971.1	-1.3741	5.24375e-06	day1	N/A
CF62831.2	2.8623	5.25519e-06	day1	N/A
CF61253.21	-1.0849	5.44007e-06	day1	Macrophage mannose receptor 1
CF62583.2	12.7192	5.51995e-06	day1	N/A
CF49289.6	2.8982	5.57287e-06	day1	Ubiquitin thioesterase ZRANB1
CF65017.6	2.439	5.58019e-06	day1	Protein slit
CF31777.77	-1.1428	5.62802e-06	day1	Prefoldin subunit 5
CF31531.1	-11.6119	5.73426e-06	day1	N/A
CF11735.4	2.6772	5.75695e-06	day1	von Willebrand factor A domain-containing protein 8
CF63423.55	-4.7863	5.84057e-06	day1	Perlucin
CF16271.7	2.5075	5.91357e-06	day1	Myelin gene regulatory factor
CF58993.3	2.6883	5.9639e-06	day1	Papilin
CF45681.18.1	2.5169	6.13899e-06	day1	Nuclear factor interleukin-3-regulated protein
CF41971.34	-2.5895	6.29627e-06	day1	N/A
CF27287.2	-2.8662	6.37808e-06	day1	Probable proline iminopeptidase
CF57929.1	3.9688	6.4901e-06	day1	Plexin-B2
CF25053.6	-1.6647	6.56869e-06	day1	F-box/WD repeat-containing protein 7
CF62597.31	2.1091	6.71913e-06	day1	Neuroglian
CF18541.45	2.9021	6.75016e-06	day1	Multidrug resistance-associated protein 1
CF29389.21	2.5756	6.96605e-06	day1	Docking protein 5
CF60687.32	2.123	7.05381e-06	day1	Iron/zinc purple acid phosphatase-like protein
CF31781.4	3.546	7.07469e-06	day1	Sodium bicarbonate transporter-like protein 11
CF63625.3	2.5267	7.11214e-06	day1	Receptor-transporting protein 3
CF53093.5	-1.1179	7.44118e-06	day1	60S ribosomal protein L28
CF9607.13	-1.1243	7.44855e-06	day1	40S ribosomal protein S12
CF30691.10	2.0939	7.4729e-06	day1	WW domain-containing oxidoreductase
CF1989.87	2.6366	7.52208e-06	day1	Microtubule-associated protein 2
CF59725.10	2.2654	7.54529e-06	day1	Methylenetetrahydrofolate reductase
CF49845.5	-1.3529	7.61804e-06	day1	ATP synthase-coupling factor 6, mitochondrial
CF63737.2	-3.7332	8.12231e-06	day1	N/A
CF39691.2	2.1014	8.57292e-06	day1	Yorkie homolog
CF53791.5	14.9743	8.6977e-06	day1	Aggrecan core protein
CF62597.30	-1.2319	8.75816e-06	day1	Dynein heavy chain (Fragment)
CF714199.1	4.5326	9.01604e-06	day1	N/A
CF40277.19	-1.3288	9.16709e-06	day1	N/A
CF65015.30	7.8779	9.30586e-06	day1	Hepatic lectin
CF63613.16	2.0462	9.36161e-06	day1	Nischarin
CF52589.38	5.9756	9.565e-06	day1	Cytochrome P450 2C70
CF45501.3	3.0781	9.63814e-06	day1	NADPH--cytochrome P450 reductase
CF12647.6	2.3459	9.86045e-06	day1	Prostaglandin G/H synthase 2
CF61991.13	2.2288	9.89918e-06	day1	Tyrosine-protein phosphatase Lar
CF5387.52	-1.2776	9.90094e-06	day1	Glutamyl-tRNA(Gln) amidotransferase subunit C, mitochondrial
CF40565.5	-1.4103	9.95592e-06	day1	Nitrogen permease regulator 2-like protein
CF20223.3	2.4429	1.00727e-05	day1	Glutathionyl-hydroquinone reductase YqjG
CF231.13	2.667	1.02238e-05	day1	Nuclear-pore anchor
CF21879.2	2.1787	1.0284e-05	day1	Uncharacterized protein R571
CF7537.10	-1.1748	1.10525e-05	day1	X-ray repair cross-complementing protein 5
CF55531.14	1.9073	1.12662e-05	day1	Regulator of G-protein signaling 22
CF44739.5	-2.3917	1.15397e-05	day1	Thyroglobulin
CF64279.164	-1.1444	1.21577e-05	day1	Tyrosine-protein kinase transmembrane receptor ROR1
CF62691.2	-1.9267	1.25588e-05	day1	Toll-like receptor 8
CF27081.4	4.2172	1.29644e-05	day1	Arylsulfatase B
CF37507.27	2.3525	1.3065e-05	day1	Glutamate--cysteine ligase regulatory subunit
CF5507.14	2.4975	1.35288e-05	day1	WD repeat and SOCS box-containing protein 1
CF6301.26	-1.6402	1.40108e-05	day1	N/A
CF63739.15	-1.5155	1.40659e-05	day1	N/A
CF34785.3	2.7576	1.41448e-05	day1	Leucine-rich repeat-containing protein 58
CF27287.15	-1.001	1.4157e-05	day1	Innexin unc-9
CF20055.10.13	2.4384	1.42429e-05	day1	Tensin-1
CF12629.30	3.4087	1.4699e-05	day1	N/A
CF38285.17	-1.014	1.53218e-05	day1	Transcription factor SOX-11
CF12851.28	-2.5536	1.58819e-05	day1	Ubiquitin carboxyl-terminal hydrolase 16
CF40573.33	5.3576	1.59036e-05	day1	Neurexin-1-alpha
CF64101.22	2.1526	1.65249e-05	day1	FAST kinase domain-containing protein 3
CF60899.4	-1.9935	1.66425e-05	day1	N/A
CF28385.7	2.4232	1.6877e-05	day1	Sodium-coupled monocarboxylate transporter 1
CF59551.30	3.6152	1.70083e-05	day1	Transient receptor potential cation channel subfamily M member 3
CF63699.20	3.8755	1.74465e-05	day1	Laccase-5
CF58417.1	-2.1222	1.75183e-05	day1	N/A
CF61191.1	-2.9588	1.75383e-05	day1	Demethylmenaquinone methyltransferase
CF61837.2	2.1743	1.76352e-05	day1	Tribbles homolog 2
CF11735.11	-1.3764	1.79701e-05	day1	Methyltransferase-like protein 24
CF4959.3	-1.9069	1.83557e-05	day1	N/A
CF12119.19	5.176	1.83882e-05	day1	Membrane metallo-endopeptidase-like 1
CF59855.6	3.03	1.83891e-05	day1	Delta-aminolevulinic acid dehydratase
CF21865.1	-4.4796	1.85951e-05	day1	Nephrin
CF27783.6	2.2977	2.0051e-05	day1	Low-density lipoprotein receptor-related protein 6
CF64279.195	-1.3024	2.03314e-05	day1	Coiled-coil-helix-coiled-coil-helix domain-containing protein 7
CF8357.7	-1.5243	2.03419e-05	day1	Growth/differentiation factor 8
CF20733.22	-1.9923	2.05494e-05	day1	N/A
CF64265.9	3.375	2.1358e-05	day1	Phosphoenolpyruvate carboxykinase, cytosolic [GTP]
CF19563.1	-1.2449	2.1786e-05	day1	Advillin
CF50355.1	2.3177	2.1965e-05	day1	Calcium-transporting ATPase sarcoplasmic/endoplasmic reticulum type
CF30983.2	-1.762	2.21059e-05	day1	Putative uncharacterized protein C2orf90
CF57047.57	-1.8267	2.23435e-05	day1	Kinase D-interacting substrate of 220 kDa
CF53245.1	3.8043	2.2777e-05	day1	ABC transporter B family member 1
CF52347.24	-1.463	2.4011e-05	day1	Calmodulin
CF36001.5	3.3188	2.43387e-05	day1	N/A
CF32013.15	-2.4138	2.43919e-05	day1	Tumor necrosis factor ligand superfamily member 10
CF62487.19	-3.1789	2.56819e-05	day1	Thymidine phosphorylase
CF61185.97	2.5309	2.57704e-05	day1	Anoctamin-7
CF64875.5	2.7537	2.60671e-05	day1	N/A
CF61329.84	3.7448	2.63553e-05	day1	Ileal sodium/bile acid cotransporter
CF58359.1	-4.7096	2.67605e-05	day1	N/A
CF56639.7	2.4039	2.6763e-05	day1	3-ketoacyl-CoA thiolase B, peroxisomal
CF64523.5	-2.1564	2.69124e-05	day1	Laccase-4
CF28667.15	2.1079	2.69425e-05	day1	Metabotropic glutamate receptor 3
CF44327.2	2.2909	2.69463e-05	day1	Transmembrane 9 superfamily member 2
CF53303.5	2.1444	2.70351e-05	day1	Multidrug resistance-associated protein 5
CF61253.17	2.3216	2.70522e-05	day1	Hexokinase type 2
CF43873.28	-1.571	2.73021e-05	day1	Outer dense fiber protein 3
CF59847.19	3.1577	2.73318e-05	day1	Calcium-binding mitochondrial carrier protein SCaMC-1
CF63531.11_CF63531.9	2.2574	2.74456e-05	day1	Beta-1 adrenergic receptor
CF16985.21	-2.282	2.7531e-05	day1	N/A
CF20223.4	2.6467	2.75618e-05	day1	Glutathionyl-hydroquinone reductase YqjG
CF62123.8	2.4589	2.7623e-05	day1	Protein FAM210B
CF57897.1	-1.7583	2.77726e-05	day1	Peptidoglycan recognition protein
CF42781.23	2.6658	2.78011e-05	day1	N-acyl-phosphatidylethanolamine-hydrolyzing phospholipase D
CF53465.6	-1.1491	2.79883e-05	day1	NADH dehydrogenase [ubiquinone] 1 alpha subcomplex subunit 6
CF37191.3.1	-6.3987	2.93077e-05	day1	Potassium channel subfamily T member 1
CF20733.23	-1.6801	2.97201e-05	day1	N/A
CF1827.2	3.9931	3.01054e-05	day1	N/A
CF51277.46	-1.176	3.06619e-05	day1	N/A
CF62377.4	2.2813	3.14074e-05	day1	Niemann-Pick C1 protein
CF52871.98	-1.0402	3.17095e-05	day1	N/A
CF16535.22	1.9278	3.20549e-05	day1	Long-chain-fatty-acid--CoA ligase 5
CF62253.26	2.9366	3.29327e-05	day1	Protein yippee-like 1
CF60489.13	2.5705	3.29721e-05	day1	PR domain zinc finger protein 10
CF16535.60	-2.6234	3.30829e-05	day1	N/A
CF63763.2	-1.0303	3.33753e-05	day1	U3 small nucleolar ribonucleoprotein protein MPP10
CF59841.4	2.661	3.3491e-05	day1	Fructose-bisphosphate aldolase
CF15027.9	2.8612	3.41607e-05	day1	N/A
CF63371.5	-2.4959	3.44008e-05	day1	Allograft inflammatory factor 1-like
CF9607.23	-1.406	3.47542e-05	day1	Zygote arrest protein 1
CF39875.7	1.9695	3.62352e-05	day1	Glutathione reductase, mitochondrial
CF32765.2	-1.0778	3.64272e-05	day1	60S ribosomal protein L27
CF32013.21	2.4624	3.67885e-05	day1	A disintegrin and metalloproteinase with thrombospondin motifs 18
CF44341.1	-2.0907	3.68763e-05	day1	Probable tRNA threonylcarbamoyladenosine biosynthesis protein YwlC
CF59773.1	-1.8026	3.83275e-05	day1	Heat shock 70 kDa protein 12A
CF8151.9	-2.0214	3.97131e-05	day1	N/A
CF60103.11	4.1326	4.0173e-05	day1	N/A
CF65015.17	-1.0739	4.03386e-05	day1	THO complex subunit 6 homolog
CF44339.43	-1.0822	4.05408e-05	day1	Protein rolling stone
CF14907.15	2.7935	4.12088e-05	day1	Apolipophorins
CF62705.1	-3.7054	4.13494e-05	day1	Lachesin
CF5663.32	-1.3411	4.14123e-05	day1	Carbonic anhydrase 2
CF60489.42	3.1602	4.21121e-05	day1	Fibrocystin-L
CF12123.17	3.2249	4.28254e-05	day1	Acetyl-coenzyme A transporter 1
CF59113.28	2.326	4.29154e-05	day1	N/A
CF64399.6	-1.0138	4.29433e-05	day1	NADH dehydrogenase [ubiquinone] 1 alpha subcomplex subunit 13
CF18151.8	-1.4791	4.30573e-05	day1	Ras-related and estrogen-regulated growth inhibitor
CF46905.12	2.1532	4.31477e-05	day1	Glycerol-3-phosphate dehydrogenase, mitochondrial
CF41509.58	2.7462	4.33114e-05	day1	Failed axon connections homolog
CF61639.16	2.0174	4.36862e-05	day1	Uncharacterized calcium-binding protein C800.10c
CF36483.53	-2.0982	4.41983e-05	day1	Protein mab-21-like 3
CF59261.10	2.6872	4.43669e-05	day1	Complement factor H
CF31741.5	2.935	4.48594e-05	day1	N/A
CF.C27335857.1	-4.8205	4.49881e-05	day1	Collagen alpha-6(VI) chain
CF60103.6	1.8867	4.51536e-05	day1	N/A
CF62649.26	1.8942	4.52749e-05	day1	N/A
CF63107.1	-1.9298	4.5384e-05	day1	N/A
CF31777.6	2.2434	4.60183e-05	day1	Protein spinster homolog 1
CF59507.13	-1.415	4.60828e-05	day1	Down syndrome cell adhesion molecule homolog
CF722407.1	11.5018	4.65719e-05	day1	N/A
CF64503.4.1	2.241	4.74469e-05	day1	Amyloid beta A4 protein
CF65015.11	-1.4572	4.77684e-05	day1	Ketosamine-3-kinase
CF46145.3.1	2.1787	4.77829e-05	day1	Metastasis suppressor protein 1
CF63483.37	3.376	4.79406e-05	day1	WD repeat-containing protein C2orf44 homolog
CF56401.1	2.8313	4.82427e-05	day1	BCL-6 corepressor-like protein 1
CF37027.20	-3.0977	4.8267e-05	day1	Thiamine biosynthesis multifunctional protein ThiED
CF60375.11	-2.8739	4.98005e-05	day1	Kynurenine formamidase
CF23171.8.2	-1.3741	5.09355e-05	day1	Kyphoscoliosis peptidase
CF59335.13	2.6385	5.14277e-05	day1	Dymeclin
CF22101.40	3.0098	5.17262e-05	day1	Ras-related protein Rab-32
CF51289.7	-1.409	5.18983e-05	day1	N/A
CF37191.31	3.44	5.21716e-05	day1	N/A
CF18151.6	-1.9024	5.30654e-05	day1	N/A
CF12189.10	2.382	5.36184e-05	day1	E3 ubiquitin-protein ligase HUWE1
CF899.1.1	7.2751	5.36721e-05	day1	Ficolin-1
CF14127.7	-1.7354	5.36905e-05	day1	3-oxoacyl-[acyl-carrier-protein] reductase FabG
CF27287.12	-1.6149	5.54693e-05	day1	Polypeptide N-acetylgalactosaminyltransferase 5
CF41405.91	1.9381	5.55612e-05	day1	Glutamine-rich protein 2
CF60175.3	2.7325	5.61658e-05	day1	Band 4.1-like protein 5
CF15849.3	2.1673	5.6383e-05	day1	Ras-related protein Rab-21
CF12647.2	-1.1011	5.64899e-05	day1	60S ribosomal protein L35
CF23939.3	-3.432	5.65209e-05	day1	Temptin
CF57047.27	-1.1051	5.76585e-05	day1	Heat shock 70 kDa protein 12B
CF23897.32	2.8302	5.81588e-05	day1	Ankyrin repeat and sterile alpha motif domain-containing protein 1B
CF54635.5	3.6403	5.84399e-05	day1	N/A
CF57527.45	-1.6003	5.85305e-05	day1	Receptor-type tyrosine-protein phosphatase U
CF21411.26_CF21411.27	-1.5228	5.97593e-05	day1	N/A
CF23171.20	2.6335	6.07846e-05	day1	Dual oxidase
CF40277.23	-2.6958	6.10306e-05	day1	N/A
CF36833.1	2.0115	6.10926e-05	day1	Solute carrier family 22 member 18
CF56301.40.15	1.8904	6.21133e-05	day1	KN motif and ankyrin repeat domain-containing protein 1
CF64469.3	2.1882	6.21763e-05	day1	Neurogenic locus Notch protein
CF11107.39	2.9923	6.26979e-05	day1	Steroid 17-alpha-hydroxylase/17,20 lyase
CF63231.14	-1.2802	6.33318e-05	day1	N/A
CF10617.2	-1.1102	6.47885e-05	day1	Mitochondrial chaperone BCS1
CF47297.60	2.0161	6.50184e-05	day1	Copine-3
CF45303.34	-1.9319	6.51946e-05	day1	Cubilin
CF58949.11	2.9703	6.57824e-05	day1	Integrin alpha-9
CF62373.1	3.1326	6.58492e-05	day1	Homogentisate 1,2-dioxygenase
CF60899.32.1	-1.0124	6.59043e-05	day1	40S ribosomal protein S14
CF59003.8	2.1471	6.6041e-05	day1	N/A
CF26821.25	3.6814	6.63365e-05	day1	Transcriptional repressor CTCF
CF2299.1	2.5976	6.64025e-05	day1	Solute carrier organic anion transporter family member 4C1
CF48227.151.3	1.6461	6.66218e-05	day1	Intermediate filament tail domain-containing protein 1
CF1925.1	1.853	6.66776e-05	day1	Putative ankyrin repeat protein PAE1861
CF59003.40	2.8816	6.68084e-05	day1	Baculoviral IAP repeat-containing protein 6
CF6995.22	-1.075	6.74762e-05	day1	60S ribosomal protein L14
CF61449.10	-3.0386	6.80637e-05	day1	Phosphatidylinositol-glycan biosynthesis class F protein
CF63531.5	-1.2376	6.83188e-05	day1	Putative IQ motif and ankyrin repeat domain-containing protein LOC642574
CF3811.26	-1.1889	6.87305e-05	day1	NADH-cytochrome b5 reductase-like
CF46769.48	3.5458	6.8801e-05	day1	Sphingomyelin synthase-related protein 1
CF53331.23	2.2269	6.91225e-05	day1	S-crystallin SL11
CF64573.28	2.223	6.99138e-05	day1	Myosin-VIIa
CF10875.1	2.8965	7.00974e-05	day1	N/A
CF63763.27	11.1569	7.06423e-05	day1	N/A
CF21411.52	2.9788	7.1667e-05	day1	ATP-binding cassette sub-family A member 5
CF16447.2	-2.1015	7.27111e-05	day1	TNF receptor-associated factor 3
CF36013.2	-6.2833	7.50482e-05	day1	Actin, cytoskeletal 3 (Fragment)
CF39671.1	-1.9544	7.56492e-05	day1	N/A
CF57193.6	-1.0306	7.58934e-05	day1	Putative protein FAM47C
CF722227.1	4.2117	7.61156e-05	day1	N/A
CF207.6	-6.4354	7.61402e-05	day1	Zonadhesin
CF62597.14	-1.9319	7.61578e-05	day1	N/A
CF37371.1	-4.9521	7.668e-05	day1	N/A
CF39597.19	2.0162	7.81181e-05	day1	Caspase-2
CF17009.6	2.2543	7.87225e-05	day1	Phosphoserine aminotransferase
CF64551.2	2.6007	7.89709e-05	day1	Forkhead box protein K2
CF33175.1	5.6905	7.9479e-05	day1	N/A
CF44835.28.1	2.5726	7.95838e-05	day1	Protein FAM194A
CF24805.13	2.0708	8.03666e-05	day1	5-aminolevulinate synthase, nonspecific, mitochondrial
CF50981.13	-1.6726	8.03892e-05	day1	Placenta-specific gene 8 protein
CF14233.4	-1.1026	8.08916e-05	day1	Perlucin-like protein
CF60899.5	-1.994	8.1386e-05	day1	Transcription factor kayak, isoforms A/B/F
CF545.18	2.5159	8.14005e-05	day1	Putative ankyrin repeat protein RF_0381
CF61389.30	2.2096	8.19991e-05	day1	Peroxisomal multifunctional enzyme type 2
CF64439.28	2.3246	8.38052e-05	day1	Acid phosphatase-like protein 2
CF26237.43	1.8429	8.54983e-05	day1	Excitatory amino acid transporter 3
CF41971.26	-4.1276	8.67683e-05	day1	N/A
CF28955.4	-1.042	8.6786e-05	day1	40S ribosomal protein S25
CF63551.6	3.1682	8.72369e-05	day1	Tubulin polyglutamylase ttll-4
CF51277.21	2.3876	8.77252e-05	day1	RAC serine/threonine-protein kinase
CF17615.32	2.3194	8.78685e-05	day1	Structural maintenance of chromosomes flexible hinge domain-containing protein 1
CF48227.98	2.8585	8.79037e-05	day1	Low-density lipoprotein receptor-related protein 4
CF63739.1	1.7621	8.89006e-05	day1	N/A
CF62355.1	-4.327	8.96425e-05	day1	Otopetrin-2
CF61921.11	2.1681	8.96706e-05	day1	Centrosome-associated protein 350
CF231.36	-1.5121	8.96921e-05	day1	N/A
CF27447.8	1.7789	8.98379e-05	day1	Histone-lysine N-methyltransferase MLL5
CF64985.8	1.6902	9.02016e-05	day1	Contactin
CF53113.1.1	3.0053	9.04456e-05	day1	Sortilin
CF21081.21	-3.4985	9.21155e-05	day1	Myosin-IIIb
CF17795.32	-1.0663	9.22382e-05	day1	S-acyl fatty acid synthase thioesterase, medium chain
CF55665.25	-1.1929	9.50935e-05	day1	N/A
CF64399.3	-1.347	9.6887e-05	day1	28S ribosomal protein S36, mitochondrial
CF22483.19	-1.2077	9.84814e-05	day1	Zinc finger protein ZFMSA12A
CF42713.2	2.826	9.95067e-05	day1	Rho GTPase-activating protein 20
CF1909.1	-10.6528	0.000102735	day1	N/A
CF56639.34	-1.3353	0.000103497	day1	Protein PIF
CF29865.20	-2.7427	0.000103753	day1	N/A
CF14065.24	-1.2581	0.000103953	day1	Allantoicase
CF43745.3	2.4788	0.000104046	day1	Tripartite motif-containing protein 45
CF63833.23	3.4566	0.000104151	day1	Lysosome membrane protein 2
CF56301.5	2.2503	0.000105103	day1	Receptor-type tyrosine-protein phosphatase T
CF61813.5	2.6316	0.000105451	day1	Protein MB21D2
CF47297.7	-2.7762	0.000106077	day1	N/A
CF41713.21	2.0154	0.000106601	day1	N/A
CF32689.7	1.661	0.000106741	day1	Protein kinase C delta type
CF55665.22	1.954	0.000107055	day1	BAH and coiled-coil domain-containing protein 1
CF53827.10	3.3921	0.00010717	day1	ATP-binding cassette sub-family A member 3
CF47387.3	4.2095	0.000107488	day1	Beta-1,3-galactosyltransferase brn
CF44129.1	-4.3709	0.000107935	day1	OTU domain-containing protein 1
CF61109.6	2.6854	0.000107959	day1	N/A
CF26237.69	2.5694	0.000108058	day1	ATP-binding cassette sub-family D member 3
CF61185.72	3.4555	0.000108113	day1	N/A
CF53709.7	2.2101	0.000108303	day1	Next to BRCA1 gene 1 protein
CF34775.1	2.7971	0.000108662	day1	Fibronectin
CF64529.15	-1.0827	0.000110859	day1	Mitochondrial intermembrane space import and assembly protein 40-B
CF5443.1	-2.303	0.000110913	day1	N/A
CF15027.51	-1.2974	0.000111196	day1	N/A
CF50107.9	-1.2389	0.000113997	day1	28S ribosomal protein S18a, mitochondrial
CF36013.1	-2.5245	0.000114185	day1	Actin-1/3
CF24805.5	2.4477	0.000115104	day1	Actin, plasmodial isoform
CF60261.7	2.4042	0.000116891	day1	NEDD8 ultimate buster 1
CF36841.8	2.6358	0.000117997	day1	Myosin-IIIb
CF5387.6	-1.293	0.00012165	day1	Macrophage migration inhibitory factor homolog
CF36625.3	2.3249	0.000122641	day1	N/A
CF48907.4	-1.6353	0.000127032	day1	Alpha-protein kinase vwkA
CF54423.9	-1.1725	0.00012979	day1	N/A
CF48207.31	-1.1707	0.000130762	day1	N/A
CF58541.3	2.4933	0.000131747	day1	NADPH oxidase 5
CF46639.3	2.4458	0.00013192	day1	N/A
CF64999.29	-2.0225	0.000132203	day1	N/A
CF686375.1	2.8693	0.000132415	day1	Cytochrome P450 4B1
CF7323.15	1.9564	0.000133396	day1	Ras-related protein Rab-9A
CF56365.7	2.6349	0.000138161	day1	Serine/threonine-protein kinase Nek10
CF5511.2	1.8644	0.000139393	day1	Leucine-rich repeat-containing protein 73
CF32765.7	-1.0517	0.000141731	day1	60S ribosomal protein L37a
CF42613.25	2.238	0.000141941	day1	Putative ferric-chelate reductase 1 homolog
CF58059.18	3.9367	0.000142738	day1	Syntaxin-binding protein 4
CF51195.1	2.2416	0.000142906	day1	Hydrocephalus-inducing protein homolog
CF48145.21	-1.5936	0.000149886	day1	Achaete-scute homolog 1
CF22483.11	-1.1848	0.000150608	day1	Dolichyl-phosphate beta-glucosyltransferase
CF62487.4	1.776	0.000151245	day1	Baculoviral IAP repeat-containing protein 7-A
CF58161.47	-1.5863	0.000152033	day1	Centrosomal protein of 290 kDa
CF15477.19	1.6593	0.000153125	day1	N/A
CF19717.16	-1.2632	0.000155225	day1	Macro domain-containing protein MM_0177
CF60687.7	-1.5491	0.000156426	day1	N/A
CF24743.12	3.4488	0.000157365	day1	N/A
CF10719.41	2.7	0.000157688	day1	Golgi-specific brefeldin A-resistance guanine nucleotide exchange factor 1
CF9579.1	3.6338	0.000157764	day1	Probable serine/threonine-protein kinase pats1
CF62117.2	-5.5092	0.00015787	day1	N/A
CF26053.12	-1.0268	0.000159037	day1	N/A
CF55315.17	2.7708	0.000161052	day1	Pro-neuregulin-2, membrane-bound isoform
CF54475.22	3.9597	0.000161969	day1	Alcohol dehydrogenase [NADP(+)] A
CF20345.14	3.6443	0.000166338	day1	Glutathione peroxidase 1
CF52469.8	2.7005	0.000166578	day1	E3 ubiquitin-protein ligase MARCH5
CF9607.45	2.5086	0.000166609	day1	Glycine dehydrogenase [decarboxylating], mitochondrial
CF20823.3	2.1281	0.000168478	day1	Coiled-coil domain-containing protein 9
CF63365.16	2.0736	0.00016877	day1	Microtubule-associated tumor suppressor candidate 2
CF26677.1	-1.7554	0.000169022	day1	N/A
CF64517.5	2.0069	0.000169794	day1	N/A
CF64439.14	-2.2106	0.00016984	day1	N/A
CF63805.8	2.3292	0.000171759	day1	Protein enabled
CF60745.13	3.4065	0.000173133	day1	Natural resistance-associated macrophage protein 2
CF28019.10	2.8694	0.000173468	day1	Syntaxin-7
CF52377.11	-2.2596	0.000173487	day1	N/A
CF26237.68	2.5452	0.000175261	day1	5'-AMP-activated protein kinase catalytic subunit alpha-2
CF42417.2	-1.5977	0.000175929	day1	ATP synthase subunit s-like protein
CF29623.19	2.519	0.000176993	day1	Serine/threonine-protein kinase TBK1
CF51905.39	-2.1251	0.000179739	day1	Baculoviral IAP repeat-containing protein 3
CF22817.49	2.0597	0.000181957	day1	Striatin-3
CF41405.42	-1.6063	0.00018545	day1	N/A
CF64357.9	-1.0772	0.000186438	day1	E3 ubiquitin-protein ligase RNF152
CF64255.1	-1.1969	0.000186512	day1	N/A
CF59079.28	1.6981	0.000189141	day1	Arginine-glutamic acid dipeptide repeats protein
CF64377.20	2.7203	0.000190112	day1	Protein lifeguard 2
CF58541.14	3.4951	0.000190859	day1	Gamma-glutamyl hydrolase
CF56401.3	2.5976	0.000191417	day1	E3 ubiquitin-protein ligase TRIP12
CF27959.1	-6.0932	0.000191958	day1	Tenascin
CF61803.1	-1.3672	0.000193747	day1	N/A
CF23897.10	2.1886	0.000194252	day1	N/A
CF63347.1	2.78	0.000195024	day1	Ammonium transporter Rh type C
CF59707.5	2.6855	0.000195204	day1	Cytoplasmic aconitate hydratase
CF38167.2	3.0573	0.000195399	day1	N/A
CF52377.41	-1.1723	0.000195624	day1	40S ribosomal protein S28
CF44307.18	2.3117	0.000195789	day1	Tubulin polyglutamylase TTLL11
CF49983.2	-1.7965	0.000196219	day1	N/A
CF63471.71	-1.3371	0.000198846	day1	N/A
CF64061.13	-1.8897	0.00020261	day1	N/A
CF41167.8	2.3588	0.000204683	day1	Protein phosphatase Slingshot homolog 1
CF17615.13	2.6451	0.000207618	day1	Solute carrier family 13 member 2
CF59337.1	3.6683	0.000208443	day1	DnaJ homolog subfamily C member 10
CF40617.1	2.0704	0.00020946	day1	Laminin subunit gamma-1
CF61041.33	-1.1679	0.000209815	day1	Caspase-2
CF39865.5	-1.3676	0.000209927	day1	N/A
CF51277.63	2.3571	0.000211202	day1	Low-density lipoprotein receptor-related protein 11
CF726743.1	5.2854	0.000212082	day1	Soluble scavenger receptor cysteine-rich domain-containing protein SSC5D
CF55427.3	1.8416	0.000215272	day1	Kinesin light chain
CF34667.24.3	2.0026	0.000216594	day1	Transcription factor Sox-6
CF60265.1	2.1288	0.000217783	day1	Sodium-coupled monocarboxylate transporter 2
CF41119.10	2.3777	0.000218011	day1	Epidermal growth factor receptor
CF64279.202	-1.2616	0.000218082	day1	N/A
CF61329.17	2.7112	0.000220342	day1	UPF0183 protein C16orf70 homolog
CF61451.7	2.6526	0.000222189	day1	N/A
CF62599.14	1.8852	0.000222652	day1	Tyrosine-protein phosphatase non-receptor type 4
CF10699.26	2.3123	0.000223836	day1	Plexin-B
CF34667.1	-2.7739	0.000223842	day1	Filamentous hemagglutinin
CF3743.57	-1.2668	0.000224759	day1	Synaptotagmin-3
CF46769.45	2.2088	0.000225074	day1	Neuroblastoma-amplified sequence
CF26801.2	3.1051	0.000226059	day1	Serine/threonine-protein phosphatase 6 regulatory ankyrin repeat subunit B
CF64609.19	2.3324	0.000226475	day1	Mechanosensory protein 2
CF64095.11	1.8833	0.000227657	day1	Protein outspread
CF14065.54	2.6097	0.000228562	day1	N/A
CF722805.1	1.9039	0.000229157	day1	Heat shock 70 kDa protein 12B
CF24753.7	-1.257	0.000230118	day1	Protein SHQ1 homolog
CF41509.49	2.7121	0.000231239	day1	N/A
CF57941.34	-4.1791	0.000233188	day1	N/A
CF2335.36	-1.1706	0.000234516	day1	N/A
CF60323.1	2.835	0.000235216	day1	Homogentisate 1,2-dioxygenase
CF64279.32	-1.0274	0.000236742	day1	39S ribosomal protein L13, mitochondrial
CF22817.15	2.5374	0.000237155	day1	Periaxin
CF28041.4	3.3781	0.000237463	day1	Matrix metalloproteinase-21
CF64377.11	3.1952	0.00023829	day1	N/A
CF52873.2	3.955	0.000238535	day1	Solute carrier family 13 member 3
CF64113.10	-1.2491	0.000239054	day1	Probable NADH dehydrogenase [ubiquinone] 1 alpha subcomplex subunit 5
CF385.3	2.0893	0.000239092	day1	G-protein coupled receptor 126
CF23237.3	-1.5257	0.000239387	day1	Uncharacterized protein PF11_0207
CF11157.29	-6.8609	0.000239543	day1	A-kinase anchor protein 7 isoform gamma
CF37027.14	1.8382	0.000240841	day1	Kinesin-like calmodulin-binding protein homolog
CF19565.26.1	1.6597	0.000244181	day1	Histone acetyltransferase KAT6B
CF29623.8	-2.0474	0.000244704	day1	Macrophage-expressed gene 1 protein
CF63483.86	2.7235	0.000244804	day1	Baculoviral IAP repeat-containing protein 8
CF6499.22	1.9383	0.000248588	day1	Cyclic AMP-dependent transcription factor ATF-2
CF61573.32	-1.0483	0.000250088	day1	ConoCAP
CF50739.7	-2.4053	0.000250434	day1	Uncharacterized RING finger protein C328.02
CF40617.40	1.8698	0.000251531	day1	Ankyrin-3
CF59507.8	2.654	0.000253909	day1	Ankyrin repeat and SAM domain-containing protein 3
CF50441.9	1.8604	0.000254982	day1	Filamin-A
CF58607.5	-1.1367	0.000258138	day1	Galactoside 2-alpha-L-fucosyltransferase 2
CF14347.16	2.4223	0.000261208	day1	Spatacsin
CF27667.13	2.167	0.000261525	day1	Alpha-mannosidase 2
CF42713.8	1.8041	0.000262637	day1	Serine/threonine-protein kinase LATS1
CF61389.52	-1.0664	0.000267525	day1	60S ribosomal protein L36
CF17381.6	2.0612	0.000267889	day1	Spondin-1
CF18115.3	2.2698	0.000268733	day1	FYVE and coiled-coil domain-containing protein 1
CF50135.19	-1.1353	0.000269067	day1	N/A
CF41405.118	-1.057	0.000270171	day1	39S ribosomal protein L12, mitochondrial
CF1989.53	-1.0152	0.000270981	day1	Translation initiation factor IF-2
CF33651.6	1.7531	0.000271558	day1	N/A
CF39351.13	1.6528	0.000272246	day1	Peroxisomal NADH pyrophosphatase NUDT12
CF31617.1	1.9932	0.000274157	day1	N/A
CF37937.17	2.5654	0.000274489	day1	Prolow-density lipoprotein receptor-related protein 1
CF54885.14	-1.9887	0.000276475	day1	N/A
CF881.26	-2.1095	0.000279759	day1	Basic helix-loop-helix transcription factor amos
CF29719.4	1.7569	0.000279773	day1	Renin receptor
CF12125.1	1.7717	0.000282759	day1	Protein FAM193A
CF1925.2	2.7111	0.000283086	day1	N/A
CF20733.74	2.2801	0.000285322	day1	Protein phosphatase 1 regulatory subunit 12A
CF42613.29	1.7763	0.000290053	day1	Iron(II)-dependent oxidoreductase EgtB
CF62683.1	-2.2967	0.000297352	day1	Ecto-ADP-ribosyltransferase 5
CF8905.12	2.5603	0.000300574	day1	Hypoxia-inducible factor 1-alpha inhibitor
CF64013.6	-1.7514	0.000302216	day1	39S ribosomal protein L1, mitochondrial
CF24983.7	2.0221	0.00030495	day1	Uncharacterized protein in xynA 3'region (Fragment)
CF10839.12	4.269	0.000305978	day1	Glycerophosphodiester phosphodiesterase domain-containing protein 1
CF33565.111	3.2482	0.00030734	day1	Matrix metalloproteinase-16
CF3743.54	1.8944	0.000310487	day1	UPF0469 protein KIAA0907
CF63483.65	-3.8153	0.000310644	day1	WW domain-containing oxidoreductase
CF59113.8	-1.7119	0.000310939	day1	Cholecystokinin receptor type A
CF62483.1	-1.4688	0.000311094	day1	Small integral membrane protein 8
CF62589.8	1.7977	0.000311283	day1	Axonemal dynein light chain domain-containing protein 1
CF42667.3	2.2291	0.000314437	day1	N/A
CF48227.147	4.6305	0.000315072	day1	N/A
CF49983.38.2	1.8374	0.00031741	day1	Septin-2
CF61557.13	3.3384	0.000318231	day1	Sushi, von Willebrand factor type A, EGF and pentraxin domain-containing protein 1
CF64345.6	1.8892	0.00032292	day1	Patched domain-containing protein 3
CF20725.10	1.9147	0.000327284	day1	Catenin alpha-2
CF36483.50	-1.2598	0.000328176	day1	Epimerase family protein SDR39U1
CF49165.1	2.8247	0.00032902	day1	Serine/threonine-protein kinase SIK3
CF49941.1	-1.6493	0.000332116	day1	Mucolipin-3
CF61719.4	-1.3399	0.00033455	day1	N/A
CF55943.43	2.5748	0.000334866	day1	Cysteine sulfinic acid decarboxylase
CF56323.1	7.0062	0.00033588	day1	N/A
CF20733.21	-1.012	0.000336847	day1	N/A
CF63639.20	2.7961	0.000341634	day1	Alpha-aminoadipic semialdehyde synthase, mitochondrial
CF36677.22	2.158	0.000344901	day1	Unconventional myosin-Ie
CF49503.16	1.8542	0.000347608	day1	Ankyrin repeat and FYVE domain-containing protein 1
CF30559.15	-10.6736	0.000350135	day1	Vitamin K-dependent gamma-carboxylase
CF44835.17	-2.4803	0.000353581	day1	N/A
CF52377.2	2.4296	0.000356764	day1	Afadin- and alpha-actinin-binding protein
CF60201.4	2.0158	0.000357229	day1	Tankyrase-1
CF56401.11	2.7912	0.000357287	day1	Protein FAM43A
CF43931.1	3.0167	0.000357556	day1	Paternally-expressed gene 3 protein
CF63833.42	2.0379	0.000359346	day1	Transmembrane protein 55B
CF59847.13	3.1095	0.000360368	day1	Transmembrane protein 248
CF35989.35	-3.9727	0.000360688	day1	Organic cation transporter protein
CF64999.15	5.5531	0.000362679	day1	N/A
CF25473.18	-1.9462	0.00036354	day1	N/A
CF19831.10	-1.2668	0.00036385	day1	Cytochrome c oxidase assembly factor 5
CF34235.45	-1.3048	0.000363877	day1	Enolase-phosphatase E1
CF53331.29	2.9201	0.000365279	day1	Glutathione S-transferase
CF41509.82	2.2544	0.000368366	day1	Disks large-associated protein 1
CF9805.12	-1.6963	0.000377211	day1	Ubiquitin carboxyl-terminal hydrolase 2
CF231.14	2.0736	0.00037738	day1	Galactokinase
CF61513.30	2.6706	0.000379942	day1	Uncharacterized protein C14orf166B homolog
CF5387.38	6.1608	0.000380149	day1	Zinc transporter ZIP4
CF27465.6	-1.5397	0.000382709	day1	Universal stress protein Sll1388
CF58229.9_CF58229.10	2.0546	0.000383661	day1	Traf2 and NCK-interacting protein kinase
CF62691.1	-1.4261	0.00038667	day1	Toll-like receptor 6
CF33217.1	-10.7426	0.000391953	day1	IgGFc-binding protein
CF23237.7	2.1404	0.000392438	day1	CUB and sushi domain-containing protein 3
CF29423.9	1.8946	0.000394484	day1	Latrophilin-3
CF6257.3	2.2059	0.0003956	day1	N/A
CF52787.8	3.5939	0.000396733	day1	Protein yellow
CF61813.22	1.7425	0.0003971	day1	UNC5C-like protein
CF60375.10	-3.2435	0.000397683	day1	Zinc metalloproteinase-disintegrin lachestatin-1
CF64667.1	-1.3334	0.000401525	day1	Immune-responsive gene 1 protein homolog
CF32503.10	-1.0099	0.000401628	day1	Neuronal acetylcholine receptor subunit alpha-10
CF22817.48	-3.4154	0.000402501	day1	Protocadherin Fat 4
CF28385.39.6	-1.3063	0.00040309	day1	Testicular haploid expressed gene protein-like
CF50135.73	-1.2637	0.000403807	day1	N/A
CF31777.30	-4.2242	0.000408378	day1	Probable phytanoyl-CoA dioxygenase
CF58023.1	2.7407	0.000410733	day1	AMP deaminase 2
CF12119.4	2.6608	0.000410803	day1	N/A
CF20057.2	1.8855	0.000416713	day1	N/A
CF53289.10	-1.9986	0.000419301	day1	UDP-GalNAc:beta-1,3-N-acetylgalactosaminyltransferase 2
CF64573.11	-2.4274	0.000427023	day1	N/A
CF18453.1	-5.5462	0.000429855	day1	N/A
CF12301.1	3.2245	0.000430442	day1	N/A
CF63395.34	2.3325	0.000432498	day1	Kinesin-like protein KIF19
CF56489.1	-3.0609	0.000432785	day1	N/A
CF61639.11	2.3995	0.000435841	day1	FRAS1-related extracellular matrix protein 1
CF14065.35	-5.0758	0.000439414	day1	Solute carrier family 23 member 2
CF37909.12	1.9028	0.000444729	day1	SLIT-ROBO Rho GTPase-activating protein 1
CF55869.10	-1.1268	0.000445216	day1	Dolichol-phosphate mannosyltransferase
CF61329.99	2.4769	0.000446053	day1	Ankyrin repeat and SAM domain-containing protein 6
CF44191.1	-2.4582	0.000448689	day1	Protein MB21D2
CF49333.10	3.1936	0.000449411	day1	N/A
CF61451.8	2.745	0.000450455	day1	N/A
CF59003.43	-1.3008	0.000454279	day1	N/A
CF27219.71	-2.0482	0.00045592	day1	HRAS-like suppressor 3
CF61403.6	-1.5687	0.000456412	day1	N/A
CF22095.41	2.0656	0.000459889	day1	Signal-induced proliferation-associated 1-like protein 2
CF2939.1	2.3673	0.000464038	day1	Cyclic AMP receptor-like protein A
CF44441.28	-5.3415	0.000477447	day1	Peptidase inhibitor 16
CF63791.5	2.8253	0.000481516	day1	Tetraspanin-6
CF1553.2	-1.9908	0.000482026	day1	Uncharacterized protein C14orf166B
CF32099.80	-1.6928	0.00048316	day1	Cytoglobin-2
CF20733.25	-1.6651	0.000483689	day1	N/A
CF39351.16	1.6169	0.000484936	day1	Probable E3 ubiquitin-protein ligase HERC1
CF61813.18	2.4612	0.00048973	day1	Calmodulin
CF29627.10	2.3567	0.000494642	day1	Frizzled-5
CF7665.14	4.0808	0.000497022	day1	cGMP-inhibited 3',5'-cyclic phosphodiesterase A
CF45253.21	1.9376	0.000506156	day1	N/A
CF1.30	2.2989	0.000512846	day1	Zinc finger protein 26
CF63253.17	2.5183	0.000515182	day1	Cyclin-dependent kinase-like 2
CF61517.11	3.7414	0.00051579	day1	N/A
CF28019.8	1.7479	0.000521557	day1	Centrosome and spindle pole-associated protein 1
CF61837.16	-1.1274	0.000523605	day1	N/A
CF64439.26	-1.3578	0.00052484	day1	60S ribosome subunit biogenesis protein NIP7 homolog
CF64871.13	2.0886	0.00052823	day1	MAX gene-associated protein
CF20733.36	2.09	0.000532504	day1	Carnitine O-palmitoyltransferase 1, liver isoform
CF64623.14	2.2231	0.000541905	day1	N/A
CF16997.2	2.3008	0.000543243	day1	BCL2/adenovirus E1B 19 kDa protein-interacting protein 3
CF493.40	-1.6309	0.000544414	day1	2-oxo-4-hydroxy-4-carboxy-5-ureidoimidazoline decarboxylase
CF58993.5	-1.1759	0.000545369	day1	Ribosome-releasing factor 2, mitochondrial
CF48685.2	-2.8588	0.000546616	day1	Heat shock 70 kDa protein 12A
CF31323.5	-1.6517	0.000546851	day1	Sodium- and chloride-dependent glycine transporter 2
CF14907.14	2.3105	0.000552269	day1	Hydroxymethylglutaryl-CoA synthase 1
CF36483.14	2.1086	0.000554622	day1	Ceramide kinase
CF60687.1	2.6515	0.000557558	day1	Cytochrome P450 4B1
CF36677.19	1.9451	0.000559254	day1	Thrombospondin type-1 domain-containing protein 4
CF33565.67	-2.5405	0.000561245	day1	Perlucin-like protein
CF58081.17	-1.0778	0.000567048	day1	Polycystic kidney disease protein 1-like 3
CF44735.20	-1.2298	0.000570673	day1	28S ribosomal protein S33, mitochondrial
CF32775.3	-5.4889	0.000571315	day1	N/A
CF53331.43	-1.0013	0.000572366	day1	N/A
CF32293.4	2.1088	0.000573808	day1	Rho guanine nucleotide exchange factor 7
CF61329.82	2.1149	0.000577964	day1	Ileal sodium/bile acid cotransporter
CF61557.50	2.6078	0.000580148	day1	Ataxin-1
CF231.26.2	1.8612	0.000587029	day1	Transmembrane channel-like protein 7
CF61185.77	-1.0737	0.000591174	day1	ER membrane protein complex subunit 7
CF49013.15	-1.5793	0.000592526	day1	N/A
CF58229.8	4.697	0.000594715	day1	N/A
CF48227.45	-1.5022	0.000597892	day1	N-acetyltransferase 10
CF63651.69	-1.034	0.000598608	day1	Methylmalonic aciduria and homocystinuria type C protein homolog
CF21407.2	-1.6526	0.000604088	day1	Phosphatidyl-N-methylethanolamine N-methyltransferase
CF23897.38	2.1504	0.000607253	day1	Cell cycle control protein 50A
CF53169.3	-1.5171	0.000613197	day1	N/A
CF64623.27	-1.0614	0.000616786	day1	COMM domain-containing protein 9
CF64439.75	2.4183	0.000617551	day1	Phosphatidylinositol 4,5-bisphosphate 3-kinase catalytic subunit alpha isoform
CF17271.14	1.8653	0.000618786	day1	Girdin
CF41119.39	1.576	0.000619204	day1	EF-hand domain-containing family member B
CF18115.23	2.9888	0.000621469	day1	Diacylglycerol kinase 1
CF24507.3	2.506	0.000624359	day1	Golgin-45
CF63891.10	1.913	0.000630674	day1	PC3-like endoprotease variant B
CF60545.9	3.2442	0.000633062	day1	Putative all-trans-retinol 13,14-reductase
CF8583.3	-1.0942	0.000636678	day1	Deoxynucleotidyltransferase terminal-interacting protein 2
CF30155.1	2.752	0.000638555	day1	Arylsulfatase B
CF725783.1	5.9414	0.000641796	day1	Serine/threonine-protein kinase ULK2
CF11121.44	2.1716	0.000643167	day1	Ankyrin repeat and fibronectin type-III domain-containing protein 1
CF30853.2	2.4595	0.000646514	day1	6-phosphogluconate dehydrogenase, decarboxylating
CF24331.3	2.4396	0.000648249	day1	N/A
CF19565.3	-1.5128	0.000651366	day1	N/A
CF55215.6	2.6754	0.000653168	day1	TBC1 domain family member 16
CF47499.9	1.8801	0.000653771	day1	Protein very KIND
CF63891.18	1.83	0.000654185	day1	Mannosyl-oligosaccharide 1,2-alpha-mannosidase IB
CF64279.105	-4.5481	0.000658097	day1	Calmodulin
CF61157.12	3.2062	0.00066128	day1	Cytochrome P450 2D10
CF59119.6	3.4085	0.000664233	day1	MAM and LDL-receptor class A domain-containing protein C10orf112
CF29389.4	1.7288	0.000666352	day1	WD repeat-containing protein KIAA1875
CF50107.12	1.7352	0.000666362	day1	Dual specificity tyrosine-phosphorylation-regulated kinase 1A
CF57367.3	2.746	0.000667634	day1	N/A
CF57929.2	1.9818	0.000671173	day1	Cysteine and tyrosine-rich protein 1
CF10415.17	3.3974	0.00067151	day1	Procollagen-lysine,2-oxoglutarate 5-dioxygenase 1
CF57941.36	-1.6772	0.000672533	day1	N/A
CF48907.3	-3.0952	0.000674144	day1	Alpha-protein kinase vwkA
CF64833.12	-1.3076	0.00067527	day1	Laminin subunit alpha-3
CF64981.24	-1.3215	0.000684551	day1	Otolin-1
CF62649.14	1.8724	0.000686531	day1	Fibropellin-1
CF40565.6	1.7253	0.000686629	day1	Fibronectin
CF56167.10	-1.1956	0.000689601	day1	Secretion-regulating guanine nucleotide exchange factor
CF39875.13	3.0435	0.000691994	day1	N/A
CF40853.11	2.5443	0.000695482	day1	Glycoprotein 3-alpha-L-fucosyltransferase A
CF5219.10	2.1636	0.000696517	day1	EF-hand calcium-binding domain-containing protein 14
CF31777.4.1	1.8944	0.000697563	day1	Dynamin-1
CF46661.2	1.7267	0.000699316	day1	Cystathionine beta-synthase
CF2335.3	1.9852	0.000706519	day1	RING finger protein 157
CF56199.4	-2.348	0.000711125	day1	Chloride channel CLIC-like protein 1
CF1989.40	1.9732	0.00071249	day1	Deleted in malignant brain tumors 1 protein
CF64623.26	-1.4556	0.000718052	day1	N/A
CF19563.3	1.999	0.000720746	day1	Tolloid-like protein 2
CF38493.30	2.601	0.000723276	day1	Neurotrypsin
CF47297.49	-2.585	0.000724583	day1	Basic phospholipase A2 Drk-b2
CF47275.13	1.9805	0.000728559	day1	INO80 complex subunit D
CF12303.28	1.9801	0.000732725	day1	Protein sprint
CF58593.20	1.6431	0.000736532	day1	Aldehyde dehydrogenase family 3 member B1
CF39217.1	2.4897	0.000737465	day1	Transmembrane channel-like protein 5
CF60687.2	6.4354	0.000738177	day1	Uncharacterized protein L116
CF33097.14	-1.0343	0.00074221	day1	UPF0390 protein zgc136864
CF63115.4	2.2574	0.000742913	day1	Zinc finger protein 300
CF47593.3	3.2542	0.000746936	day1	Neuronal acetylcholine receptor subunit alpha-7
CF20725.26	-1.1335	0.000747302	day1	N/A
CF63651.54	2.4453	0.000749341	day1	L-threonine dehydratase catabolic TdcB
CF22095.23	2.2885	0.00075389	day1	N/A
CF15571.5	2.2867	0.000760074	day1	Cytoplasmic aconitate hydratase
CF60745.8	2.4021	0.000763174	day1	Mitogen-activated protein kinase kinase kinase 8
CF41405.13	1.6343	0.000763269	day1	IQ domain-containing protein E
CF15027.41	2.5012	0.000767436	day1	Ras-related GTP-binding protein A
CF64559.54	-1.0678	0.000767619	day1	Decaprenyl-diphosphate synthase subunit 2
CF42781.24	2.2754	0.000771268	day1	N-acyl-phosphatidylethanolamine-hydrolyzing phospholipase D
CF49335.5	-1.4013	0.000771268	day1	Dihydrofolate reductase
CF59669.1	-1.676	0.000777308	day1	BTB/POZ domain-containing protein 6
CF63387.2	-1.0399	0.000785551	day1	N/A
CF64559.28	-1.1451	0.000785603	day1	Coiled-coil domain-containing protein 58
CF3959.2	2.6138	0.000787208	day1	Receptor-type tyrosine-protein phosphatase T
CF41405.58	2.216	0.000788413	day1	Protein Tob1
CF52589.28	-1.3677	0.0007886	day1	N/A
CF41713.4	1.8453	0.000789619	day1	CAP-Gly domain-containing linker protein 1
CF13965.1	-1.8876	0.000815875	day1	Hemicentin-1
CF64559.51	-2.1968	0.000826289	day1	N/A
CF52273.1	-1.209	0.000830199	day1	N/A
CF726057.1	2.5716	0.00083044	day1	Protein fem-1 homolog C
CF22949.8	1.7743	0.000831002	day1	Septin-7
CF4421.5	2.1514	0.000832176	day1	Calcium-binding protein 39
CF63763.50.5	1.8945	0.000834359	day1	Semaphorin-1A
CF16535.114	2.0915	0.000853131	day1	Tyrosine-protein phosphatase non-receptor type 13
CF48907.9	1.9136	0.000853141	day1	NEDD4-like E3 ubiquitin-protein ligase WWP1
CF55099.1.2	-1.2953	0.000855904	day1	Sushi, von Willebrand factor type A, EGF and pentraxin domain-containing protein 1
CF62335.2	2.3798	0.000861453	day1	Fasciclin-1
CF53181.9	2.1168	0.000862139	day1	E3 ubiquitin-protein ligase RNF13
CF33565.83	-1.2272	0.000862853	day1	N/A
CF51977.15	-1.2277	0.000863842	day1	N/A
CF63471.46	-1.6431	0.000882909	day1	Acylphosphatase-1
CF707651.1	-1.3787	0.000886573	day1	N/A
CF33883.4	3.1492	0.000886851	day1	Angiopoietin-related protein 4
CF59551.35	2.4967	0.000889038	day1	Tyrosine-protein phosphatase 1
CF56427.5	2.053	0.000891673	day1	Spermatogenesis-defective protein 39 homolog
CF56761.21	-1.1803	0.000893699	day1	NADH dehydrogenase [ubiquinone] 1 alpha subcomplex subunit 2
CF63627.1	-2.124	0.000895035	day1	N/A
CF63651.28	1.8739	0.000898141	day1	Tyrosine-protein kinase Yes
CF63365.15	-5.9584	0.000900047	day1	Cyclic nucleotide-gated channel rod photoreceptor subunit alpha
CF1011.1	2.354	0.000900065	day1	E1A-binding protein p400
CF34217.2	1.7654	0.00090078	day1	Kinesin-like protein KIF3B
CF48227.154	2.2388	0.000900827	day1	TCDD-inducible poly [ADP-ribose] polymerase
CF5969.29	2.4611	0.000902113	day1	N/A
CF60679.9	2.43	0.000904854	day1	Mitogen-activated protein kinase kinase kinase 19
CF27287.3	-1.8019	0.000909354	day1	Galectin-4
CF38493.29	1.9149	0.000910467	day1	Arylsulfatase B
CF12647.12	2.0403	0.000913164	day1	Tissue factor pathway inhibitor 2
CF62597.24	2.0372	0.000913498	day1	Sugar phosphate exchanger 3
CF47593.7	2.1953	0.000915575	day1	Protein FAM214A
CF62005.6	2.5405	0.00092359	day1	Ubiquitin carboxyl-terminal hydrolase 32
CF26237.77	-1.3554	0.000924023	day1	Putative ATP-dependent Clp protease proteolytic subunit, mitochondrial
CF61449.4	-1.0379	0.000926182	day1	DNA repair protein XRCC3
CF63905.19	2.5543	0.000927117	day1	Dyslexia-associated protein KIAA0319-like protein
CF57011.110	1.7297	0.000927473	day1	Transmembrane protein 131
CF61813.9	2.718	0.000927932	day1	NADPH azoreductase
CF30559.26	-1.7129	0.000936392	day1	N/A
CF58153.35	1.8681	0.000953313	day1	Methionine-R-sulfoxide reductase B1
CF58035.19	1.7364	0.000961144	day1	Protein NDRG3
CF58949.2	4.5683	0.000963269	day1	Beta-galactosidase
CF14161.1.1	2.3126	0.000964571	day1	Calumenin-B
CF50135.44	2.004	0.000985635	day1	Cadherin-23
CF45587.21	2.2293	0.000990406	day1	Synaptotagmin-like protein 5
CF52065.7	1.8209	0.000997643	day1	WW domain-containing adapter protein with coiled-coil
CF64013.5.1	1.7627	0.00100064	day1	CCR4-NOT transcription complex subunit 6-like
CF60659.27	1.516	0.00100087	day1	Protein pangolin, isoforms A/H/I
CF64377.44.1	2.2193	0.00100169	day1	[Pyruvate dehydrogenase [lipoamide]] kinase isozyme 1, mitochondrial
CF702913.1	2.3112	0.0010027	day1	N/A
CF61945.8	2.3046	0.00101002	day1	Serine/threonine-protein kinase DCLK3
CF20999.11	2.1939	0.00101653	day1	Secreted frizzled-related protein 5
CF56501.4	1.8948	0.0010281	day1	Calcium/calmodulin-dependent protein kinase kinase 1
CF62989.1	-5.9959	0.00103035	day1	E3 ubiquitin-protein ligase TRIM56
CF52377.16	-1.4712	0.00104171	day1	N/A
CF39351.12	3.3884	0.0010438	day1	Very long-chain acyl-CoA synthetase
CF53111.7	-2.5171	0.00104789	day1	N/A
CF62971.4	-4.9512	0.00104933	day1	N/A
CF63639.7	2.9499	0.00105105	day1	A disintegrin and metalloproteinase with thrombospondin motifs 9
CF32959.28	2.4214	0.00105119	day1	Disrupted in renal carcinoma protein 2 homolog
CF52377.39	-1.1246	0.00105694	day1	N/A
CF16535.3	-1.8439	0.00106362	day1	N/A
CF51635.2	-2.8523	0.00106385	day1	Zinc finger protein 235
CF58553.14	-1.0794	0.00108159	day1	Transcription elongation factor SPT6
CF64751.11	-1.6699	0.00108858	day1	N/A
CF8723.14	-1.0066	0.00109426	day1	Small nuclear ribonucleoprotein Sm D3
CF61259.58	-1.0824	0.00109539	day1	Double-stranded RNA-specific adenosine deaminase
CF3709.12	-4.4263	0.00109682	day1	N/A
CF56669.25	-1.0163	0.00110314	day1	Adenylate kinase isoenzyme 6
CF25053.9	-1.665	0.00111931	day1	Virulence metalloprotease
CF53787.1	3.3419	0.00113331	day1	Hephaestin
CF56703.25	-1.079	0.00115273	day1	ETS-related transcription factor Elf-5
CF60899.22	2.3484	0.0011576	day1	AP2-associated protein kinase 1
CF3743.69	-1.315	0.00116162	day1	D-aspartate oxidase
CF59113.27	2.1554	0.00116304	day1	Uncharacterized protein MJ1187
CF61295.31	2.5913	0.00116374	day1	Retinal dehydrogenase 2
CF57527.7	2.5106	0.00116847	day1	Zinc finger SWIM domain-containing protein 6 (Fragment)
CF31341.1	-1.389	0.00117431	day1	Tetratricopeptide repeat protein 9C
CF53113.14	1.7561	0.00117658	day1	N/A
CF3743.64	1.8182	0.00117823	day1	N/A
CF45435.9	-2.2137	0.00118025	day1	Peritrophin-1
CF27219.37	2.0129	0.00119007	day1	LIM and SH3 domain protein Lasp
CF61185.41	2.5153	0.0011914	day1	B-box type zinc finger protein ncl-1
CF726535.1	2.1704	0.00119563	day1	Suppressor of cytokine signaling 4
CF58553.8	4.6595	0.00120038	day1	N/A
CF15073.6	-1.2562	0.00120076	day1	Protein toll
CF51277.2	1.6365	0.00120887	day1	Lysyl oxidase homolog 4
CF53111.121	2.0657	0.001212	day1	Zinc finger protein GLI3
CF5663.14	-1.6857	0.00121562	day1	Protein MB21D2
CF722485.1	2.5809	0.001222	day1	N/A
CF34235.33	-1.3462	0.00122745	day1	Protein mab-21-like 3
CF61557.7	-1.311	0.00122946	day1	Putative U6 snRNA phosphodiesterase
CF15027.10	3.4765	0.00123061	day1	N/A
CF64189.9	2.0413	0.00123081	day1	Zinc finger protein 808
CF28539.5	-1.2606	0.00123729	day1	Histone H1.0-A
CF63651.9	-1.1196	0.00124074	day1	Ceramide kinase
CF57935.31	1.8481	0.00124219	day1	GTPase HRas
CF62393.9	2.0548	0.00124279	day1	Complement C3 (Fragment)
CF10531.1	4.8975	0.0012468	day1	N/A
CF47695.6	-3.3738	0.00126009	day1	Inactive rhomboid protein 1
CF41309.14	2.0773	0.00126199	day1	Patched domain-containing protein 2
CF27287.13	-1.4924	0.00126226	day1	Toll-like receptor 2 type-1
CF20733.83	-2.8738	0.00126229	day1	Serine protease inhibitor dipetalogastin (Fragment)
CF5387.74	2.5067	0.00127146	day1	Carbohydrate-responsive element-binding protein
CF51701.5	1.6451	0.00127255	day1	Filamentous hemagglutinin
CF15027.121.1	1.9015	0.00128507	day1	N/A
CF31403.17	1.9753	0.00129206	day1	Patatin-like phospholipase domain-containing protein 2
CF52675.48	1.8845	0.00129372	day1	Doublecortin domain-containing protein 5
CF59425.16	3.0658	0.00129481	day1	N/A
CF44835.46	1.7294	0.00129673	day1	Lysosome-associated membrane glycoprotein 1
CF64905.5	1.5607	0.0013037	day1	Ral GTPase-activating protein subunit beta
CF24753.14	-4.3592	0.00130472	day1	N/A
CF20733.26	-1.9389	0.00130482	day1	N/A
CF52525.10	1.7463	0.00130635	day1	N/A
CF63535.6	-1.5791	0.00131314	day1	Probable asparagine--tRNA ligase, mitochondrial
CF33097.2	-2.1853	0.00131831	day1	N/A
CF64819.9	1.7528	0.00132492	day1	Proactivator polypeptide
CF7537.8	-1.3799	0.0013272	day1	Dual specificity protein phosphatase 3
CF39551.40	2.5045	0.00133679	day1	Ankyrin repeat domain-containing protein 55
CF26599.12	-3.8372	0.0013377	day1	N/A
CF23897.23	2.4269	0.00133953	day1	Vitamin D3 receptor
CF726417.1	2.9733	0.00134547	day1	Transmembrane protein 43
CF21087.1	2.3149	0.00134667	day1	N/A
CF62439.2	2.5187	0.00134733	day1	Arylsulfatase B
CF63471.69	1.9083	0.00135634	day1	Selenoprotein N
CF48227.123	2.2944	0.00135917	day1	N/A
CF726943.1	1.8211	0.00135982	day1	Protein CREBRF homolog
CF18541.22	-1.6435	0.001368	day1	N/A
CF26497.10	2.3416	0.00137408	day1	Insulin receptor substrate 1-B
CF33489.5	-3.2135	0.00139022	day1	Neuronal acetylcholine receptor subunit beta-3
CF39875.24	2.3479	0.00139093	day1	N/A
CF45749.14	1.7268	0.00139112	day1	HEAT repeat-containing protein 5B
CF18115.24	2.2333	0.00139536	day1	Diacylglycerol kinase beta
CF40683.9	1.9185	0.00139697	day1	Cytochrome P450 3A9
CF50441.11	-1.4019	0.00139807	day1	Exonuclease 3'-5' domain-containing protein 1
CF60687.21	2.1225	0.0014065	day1	Protein sel-1 homolog 1
CF30983.9	2.4284	0.00140869	day1	NADP-dependent malic enzyme
CF32099.72	-1.1901	0.00142553	day1	N/A
CF5387.1	1.6079	0.0014264	day1	Neural-cadherin
CF55319.17	1.7822	0.0014269	day1	Cell adhesion molecule 3
CF56167.36	-4.1658	0.00143162	day1	CD209 antigen-like protein C
CF15311.4	3.2661	0.00143173	day1	Gamma-glutamyltranspeptidase 1
CF51643.8	2.0729	0.00143289	day1	Deubiquitinating protein VCIP135
CF14363.2	6.8647	0.00143293	day1	N/A
CF60899.78.1	2.0555	0.00143957	day1	Eukaryotic elongation factor 2 kinase
CF64527.11	-1.0869	0.00145113	day1	N/A
CF43027.5	-3.3781	0.00145357	day1	N/A
CF3959.4	-4.5267	0.00145956	day1	N/A
CF64101.5	-4.2139	0.00146297	day1	Maltase 1
CF34531.131	-4.2955	0.00147204	day1	Solute carrier family 43 member 3
CF51977.5	-1.9914	0.00147342	day1	Titin
CF5447.1	-2.0443	0.00147489	day1	Probable tRNA threonylcarbamoyladenosine biosynthesis protein YwlC
CF55467.2	2.9944	0.00148061	day1	Ankyrin repeat and SOCS box protein 7
CF60659.6	1.7552	0.00148567	day1	Sodium/calcium exchanger 1
CF12119.11	2.5583	0.00148747	day1	Coiled-coil domain-containing protein 150
CF20733.24	-1.8418	0.00149125	day1	N/A
CF64875.6	1.7721	0.00149476	day1	Interleukin-17 receptor D
CF63597.2	-1.0973	0.00149821	day1	Uncharacterized protein C1orf131 homolog
CF61329.13	2.6137	0.00150094	day1	Suppressor of tumorigenicity 14 protein homolog
CF64969.1	1.7245	0.00150481	day1	Copper-transporting ATPase 1
CF50739.16	2.8316	0.00151103	day1	G-protein coupled receptor 84
CF47297.25	2.6847	0.0015117	day1	Riboflavin transporter 2
CF8357.32	5.4323	0.0015124	day1	Protein yellow
CF34649.5	2.0896	0.00151577	day1	Cadherin EGF LAG seven-pass G-type receptor 3
CF8905.1	2	0.00151832	day1	N/A
CF54085.28	-1.1013	0.00152589	day1	Prolow-density lipoprotein receptor-related protein 1
CF32099.55	-1.0001	0.00152902	day1	Cancer-related nucleoside-triphosphatase
CF34929.5	-1.2546	0.00153146	day1	Kynureninase
CF41971.32	-2.9698	0.0015567	day1	N/A
CF36457.15	1.6288	0.00155816	day1	Early endosome antigen 1
CF60661.24	2.7232	0.00156113	day1	Alkaline phosphatase, tissue-nonspecific isozyme
CF62009.1	2.3832	0.00156152	day1	Phosphorylase b kinase gamma catalytic chain, liver/testis isoform
CF57317.3.10	1.6678	0.00156164	day1	Ankyrin repeat and MYND domain-containing protein 1
CF12495.6	-1.3268	0.00157297	day1	N/A
CF54371.1	2.431	0.00157707	day1	Tetraspanin-11
CF22101.29	3.073	0.00157803	day1	Glycoprotein 3-alpha-L-fucosyltransferase A
CF64249.33	-1.4864	0.00158533	day1	N/A
CF14067.18	2.1928	0.00158955	day1	Sodium- and chloride-dependent GABA transporter 2
CF61475.4	1.852	0.00160853	day1	Ankyrin-1
CF59803.1	-2.4947	0.00161286	day1	Protein FAM214A
CF36029.3	1.377	0.00161311	day1	Protein amalgam
CF36833.28	2.1261	0.00161726	day1	cAMP-responsive element-binding protein-like 2
CF1925.37	4.0571	0.00162243	day1	Thrombospondin type-1 domain-containing protein 4
CF33565.58	2.014	0.00163086	day1	N/A
CF44875.4	2.0379	0.00163559	day1	Sorting nexin-33
CF64609.21	-1.2217	0.00163873	day1	Uncharacterized protein C1orf53
CF35381.34	1.4224	0.00164365	day1	Band 4.1-like protein 3
CF60199.4	1.6837	0.00165307	day1	Cadherin-related tumor suppressor
CF11051.3.1	2.125	0.00165506	day1	Peroxisomal acyl-coenzyme A oxidase 1
CF61423.12	1.7413	0.00165527	day1	Clathrin interactor 1
CF62345.5	-1.0299	0.0016591	day1	tRNA-dihydrouridine(20a/20b) synthase [NAD(P)+]-like
CF63483.26	1.9997	0.00165967	day1	Soma ferritin
CF21407.17	2.7327	0.00166126	day1	N/A
CF8905.3	2.1719	0.00166657	day1	UBX domain-containing protein 8
CF51825.15	2.1221	0.00167385	day1	Ribonuclease 3
CF30077.7	-1.0585	0.00167462	day1	Bifunctional apoptosis regulator
CF38965.1	1.6627	0.0016769	day1	N/A
CF36457.35	-1.1613	0.00168111	day1	U6 snRNA-associated Sm-like protein LSm3
CF21081.6	-1.855	0.00168151	day1	Protein toll
CF23581.1	6.133	0.0016898	day1	Extracellular domains-containing protein CG31004
CF39109.3	2.7367	0.00170582	day1	N/A
CF60199.2	1.9547	0.00170763	day1	Transmembrane protein 184C
CF41405.24	2.1805	0.00171014	day1	Multidrug resistance-associated protein 1
CF60179.4	-1.1188	0.00172033	day1	N/A
CF52249.3	1.8668	0.00172091	day1	E3 ubiquitin-protein ligase Arkadia
CF10029.3	1.4909	0.00172122	day1	CTD small phosphatase-like protein 2
CF48961.22	2.3832	0.00172344	day1	Innexin unc-9
CF53289.6	1.7302	0.0017411	day1	Leucine-rich repeat-containing protein 9
CF35925.10	2.0985	0.00174392	day1	Ras-related protein Rab-31
CF45501.20	1.8953	0.0017459	day1	N/A
CF10783.9	1.5429	0.00175388	day1	Protein lap4
CF61557.57	1.7089	0.00175477	day1	Cytoplasmic dynein 1 light intermediate chain 2
CF64279.101	-1.0769	0.00175636	day1	R-spondin-2
CF50739.12	1.6592	0.00175766	day1	Bone morphogenetic protein 5
CF24507.1	-1.3112	0.00176213	day1	N/A
CF705663.1	2.7364	0.0017659	day1	Dual oxidase 2
CF55807.1	2.9198	0.00176735	day1	Tolloid-like protein 1
CF6257.40	1.6908	0.00177037	day1	Integrin beta-PS
CF20223.16	2.4285	0.00177088	day1	Tyrosine-protein phosphatase 10D
CF16183.17	1.9436	0.00177118	day1	Mediator of RNA polymerase II transcription subunit 13
CF54313.8	-1.1517	0.00177126	day1	Cell adhesion molecule 3
CF46769.56	-1.0375	0.00178229	day1	UPF0369 protein C6orf57
CF36833.5	-4.8489	0.00178839	day1	N/A
CF48227.87	-1.1379	0.00179324	day1	UPF0748 protein YngK
CF62319.9	2.3344	0.0018173	day1	Zinc finger protein 395
CF63693.4	-1.2791	0.00182071	day1	N/A
CF60269.68	1.6048	0.00182101	day1	Mechanosensory protein 2
CF34649.16	1.8349	0.0018349	day1	Zinc finger protein Dzip1
CF23547.9	-1.406	0.00184671	day1	N/A
CF43677.2	2.9619	0.00185793	day1	Glutathione S-transferase theta-1
CF20733.45	2.4229	0.00185921	day1	Centrosomal protein of 85 kDa
CF65015.4	-2.2881	0.00186131	day1	N/A
CF27219.15	2.3405	0.00186394	day1	VWFA and cache domain-containing protein 1
CF6487.34	-5.1169	0.0018689	day1	N/A
CF49603.4	1.6834	0.0018717	day1	Neuropeptide S receptor
CF49845.6	1.8877	0.0018722	day1	GA-binding protein alpha chain
CF18115.39	1.3138	0.00188288	day1	Neurexin-4
CF53093.4	2.4721	0.00188903	day1	AT-hook-containing transcription factor
CF51277.40	1.896	0.00189492	day1	Nesprin-1
CF24861.3	-2.1712	0.00190009	day1	N/A
CF63531.13	1.7847	0.00190438	day1	Beta-2 adrenergic receptor
CF31777.9	-1.0153	0.00191319	day1	Calcyclin-binding protein
CF41509.74	2.6702	0.00192448	day1	Glutathione peroxidase 6
CF14127.33	2.1546	0.00192473	day1	Synapse-associated protein 1
CF61079.20	2.311	0.00192839	day1	Transmembrane protein 179
CF60103.43.1	1.8115	0.00194575	day1	MAP kinase-activating death domain protein
CF43467.5	2.4583	0.00194641	day1	Arf-GAP with coiled-coil, ANK repeat and PH domain-containing protein 2
CF39875.37	-1.2736	0.00195153	day1	N/A
CF63239.6	2.3888	0.00195162	day1	Alanine--tRNA ligase, cytoplasmic
CF4859.1	2.2964	0.00195679	day1	Disintegrin and metalloproteinase domain-containing protein 10
CF41405.119	1.6927	0.0019577	day1	Serine hydroxymethyltransferase, cytosolic
CF58035.16	2.372	0.00197498	day1	Hepatocyte nuclear factor 4-alpha
CF62249.18	-1.9903	0.00198458	day1	Phospholipid-metabolizing enzyme A-C1
CF1989.118	-1.0765	0.00200623	day1	N/A
CF61573.16	2.2216	0.00200715	day1	Hephaestin
CF23897.6	2.092	0.00200805	day1	Probable nuclear hormone receptor HR3
CF63471.24	-1.6526	0.00201625	day1	N/A
CF6487.5	1.9958	0.00202241	day1	Serine/threonine-protein kinase PAK 1
CF8003.18	2.1264	0.00203054	day1	C-Maf-inducing protein
CF61089.10	-1.145	0.00203862	day1	Coiled-coil-helix-coiled-coil-helix domain-containing protein 3, mitochondrial
CF20837.4	1.7978	0.00204944	day1	Hermansky-Pudlak syndrome 5 protein
CF63763.56.1	1.8807	0.00206297	day1	AT-rich interactive domain-containing protein 3C
CF63635.4	-2.0336	0.00206403	day1	ATP-dependent DNA helicase Q4
CF10839.10	1.7064	0.00206764	day1	Deoxynucleotidyltransferase terminal-interacting protein 1
CF26237.57	1.7314	0.00207436	day1	Zinc finger protein GLIS3
CF59079.4	-1.616	0.00207705	day1	Alpha-tectorin
CF45435.10	-1.1549	0.00208414	day1	N/A
CF55129.42	-1.1351	0.00208916	day1	Centrosomal protein kizuna
CF2061.2	2.4526	0.00209604	day1	Patched domain-containing protein 3
CF61137.13	3.0303	0.00209607	day1	N/A
CF52787.18	1.4561	0.0020968	day1	Fibroblast growth factor receptor
CF61547.19	1.7715	0.00209724	day1	Coiled-coil domain-containing protein 108
CF48295.6.1	2.1935	0.00210371	day1	Sarcolemmal membrane-associated protein
CF63423.54	-1.2515	0.00210377	day1	Histone-lysine N-methyltransferase PRDM9
CF12485.3	1.8808	0.00211018	day1	F-box only protein 10
CF22817.80	1.9933	0.00213923	day1	Glucosamine 6-phosphate N-acetyltransferase
CF25473.1	3.123	0.00214064	day1	Solute carrier organic anion transporter family member 4A1
CF57527.16	1.8475	0.0021592	day1	Ankyrin-1
CF60269.37	-1.1431	0.00216479	day1	N/A
CF65017.25	-1.2488	0.00216787	day1	N/A
CF25523.3	3.0011	0.00217978	day1	Kelch domain-containing protein 3
CF58209.5	4.6648	0.00220073	day1	Prostaglandin reductase 1
CF61515.1	-2.4919	0.00220366	day1	N/A
CF55319.71	2.1159	0.00220692	day1	Leucine-rich repeat serine/threonine-protein kinase 2
CF58949.17	3.4036	0.00220953	day1	Integrin alpha-4
CF64871.8	1.5454	0.00221696	day1	N/A
CF63423.33	-1.9925	0.00222207	day1	Excitatory amino acid transporter 2
CF63613.32.1	2.2493	0.0022225	day1	Copine-8
CF9607.24	3.4776	0.00222353	day1	Zygote arrest protein 1
CF41585.2	-1.3395	0.00223264	day1	N/A
CF41585.1	-1.0877	0.00223881	day1	Baculoviral IAP repeat-containing protein 7-A
CF51427.16	3.1578	0.00224287	day1	ADAM family mig-17
CF29389.1	-1.0432	0.00227178	day1	Small nuclear ribonucleoprotein Sm D1
CF48227.49	1.552	0.00227297	day1	Membrane-associated protein Hem
CF14067.25	2.4412	0.00227671	day1	N/A
CF56761.22	1.6899	0.00228025	day1	Exocyst complex component 1
CF3811.19	-1.3891	0.00228542	day1	N/A
CF13299.5.2	1.9354	0.00228849	day1	Protein inturned
CF12119.17	-1.1607	0.00230526	day1	N/A
CF63937.4	-2.2817	0.00230875	day1	Protein mab-21
CF57427.74	1.7392	0.00231041	day1	Nicalin-1
CF19831.1	-1.2183	0.00231707	day1	N/A
CF39259.10	2.7916	0.0023239	day1	CLIP-associating protein 1
CF207.24	2.0152	0.00232879	day1	Protein prune homolog 2
CF49289.4	1.6939	0.0023574	day1	SH3 domain-binding protein 2
CF31501.16	1.7032	0.00236838	day1	MAGUK p55 subfamily member 5
CF60269.39	2.0635	0.00239387	day1	3-ketosteroid-9-alpha-monooxygenase oxygenase subunit
CF13837.17	1.7677	0.00239478	day1	Protein toll
CF20725.18	10.8968	0.00239827	day1	Asparagine synthetase [glutamine-hydrolyzing]
CF13457.3.4	1.6779	0.00240812	day1	Serine/threonine-protein kinase MARK2
CF10531.2	5.1884	0.00242035	day1	N/A
CF64573.14	1.808	0.00242862	day1	Zinc finger protein-like 1
CF13837.19	2.8596	0.00243366	day1	Solute carrier organic anion transporter family member 4C1
CF52589.44	1.8472	0.00244973	day1	Crystallin J1A
CF52069.4	-1.2604	0.00245601	day1	Ras-related protein RIC1
CF61639.4	2.4628	0.00245787	day1	F-box only protein 32
CF57541.2	2.2718	0.0024594	day1	Protein capicua homolog
CF58907.10.1	1.7038	0.00246972	day1	Neogenin (Fragment)
CF50473.3	-1.0229	0.0024821	day1	Polyadenylate-binding protein 2-B
CF50981.9	-1.4246	0.00249092	day1	Betaine--homocysteine S-methyltransferase 1
CF51805.10	2.0157	0.00249597	day1	Transmembrane protein 87A
CF52675.28	2.2008	0.00249722	day1	N/A
CF23897.34	2.2978	0.0025085	day1	Ankyrin repeat and SAM domain-containing protein 1A
CF10271.4	2.7938	0.00250938	day1	N/A
CF11121.39.1	2.0348	0.00251134	day1	Eukaryotic peptide chain release factor GTP-binding subunit ERF3A
CF57941.29	2.2999	0.00251547	day1	Tolloid-like protein 2
CF58161.9	-2.6718	0.00251661	day1	Probable G-protein coupled receptor 158
CF42613.39	-2.2168	0.0025168	day1	N/A
CF30183.1	-1.4677	0.00251845	day1	Phosphoinositide 3-kinase adapter protein 1
CF14065.57	2.725	0.00253293	day1	Uncharacterized transporter C38C10.2
CF64961.17	2.1924	0.00255004	day1	N/A
CF62253.27	3.263	0.00255149	day1	N/A
CF21411.60	2.317	0.00255653	day1	Prominin-1-A
CF34825.18	2.8423	0.00255779	day1	Sodium- and chloride-dependent glycine transporter 2
CF64769.31	3.3723	0.00256284	day1	Actin-binding LIM protein 1
CF19777.1	2.2249	0.00257641	day1	Receptor expression-enhancing protein 5
CF8485.4	2.586	0.00260451	day1	A disintegrin and metalloproteinase with thrombospondin motifs 3
CF59335.1	1.892	0.00264444	day1	Pyruvate kinase muscle isozyme
CF56669.3	-1.7899	0.0026589	day1	Neuroblast differentiation-associated protein AHNAK
CF52871.96	-1.0407	0.00265923	day1	N/A
CF1989.27	1.8235	0.00266667	day1	N/A
CF5673.1	-1.3818	0.00269532	day1	Mucolipin-1
CF63763.26	-1.2591	0.0027123	day1	U11/U12 small nuclear ribonucleoprotein 35 kDa protein
CF4067.5	2.1259	0.00271926	day1	Zinc finger protein 358
CF60309.1	-2.3357	0.00272295	day1	Ectonucleotide pyrophosphatase/phosphodiesterase family member 6
CF50739.9	1.867	0.00273565	day1	N/A
CF13003.4	-1.7744	0.00273753	day1	Cation transport regulator-like protein 2
CF14065.44	2.0284	0.0027393	day1	Cytosolic purine 5'-nucleotidase
CF55807.25	-1.1125	0.00273997	day1	Lipopolysaccharide-binding protein
CF41119.34	1.6405	0.0027424	day1	N/A
CF64279.71	1.7571	0.00274395	day1	Lethal(3)malignant brain tumor-like protein 3
CF60955.14.1	2.7655	0.002752	day1	Rap guanine nucleotide exchange factor 1
CF36833.34	1.9464	0.00275234	day1	Myosin-IIIb
CF16525.1	-1.03	0.00276449	day1	Sodium-dependent phosphate transport protein 2A
CF52589.15	-1.6895	0.00276892	day1	Mitochondrial import inner membrane translocase subunit Tim9
CF64633.13	-1.265	0.00277402	day1	N/A
CF63423.48	1.5369	0.00277706	day1	Tumor necrosis factor receptor superfamily member 11A
CF57427.17	-1.0726	0.0027791	day1	Methyltransferase-like protein 16
CF41509.11	1.5896	0.00278145	day1	Uncharacterized protein C9orf174
CF13837.6	2.4398	0.00279112	day1	Sorting nexin-17
CF56697.3	2.0771	0.00280099	day1	Cytospin-A
CF22541.1	2.6999	0.00281392	day1	Potassium channel subfamily K member 10
CF61741.6	2.6548	0.00281877	day1	Zinc transporter 10
CF53113.8	1.8533	0.00282341	day1	Lysine-specific demethylase 7
CF64313.16	2.0933	0.00282405	day1	Carbonyl reductase [NADPH] 1
CF4745.9	2.6416	0.00282619	day1	Suppressor of tumorigenicity 7 protein homolog
CF52139.12	2.3022	0.0028324	day1	EIN3-binding F-box protein 1
CF3743.17	1.732	0.00283807	day1	Endophilin-A3
CF57853.1	-2.1948	0.00283949	day1	N/A
CF41405.14	1.8463	0.0028424	day1	Sorting nexin-8
CF47793.10	1.9848	0.0028533	day1	Baculoviral IAP repeat-containing protein 2
CF33883.20	1.6394	0.00285724	day1	Pituitary tumor-transforming gene 1 protein-interacting protein
CF20733.60	-2.4191	0.00288129	day1	Putative ferric-chelate reductase 1
CF28297.1	-1.5727	0.00289524	day1	Probable tRNA threonylcarbamoyladenosine biosynthesis protein YwlC
CF62247.15	1.4988	0.00291022	day1	Plasma membrane calcium-transporting ATPase 3
CF55531.17	2.321	0.00293129	day1	Serine palmitoyltransferase 2
CF60489.44	-1.067	0.00295239	day1	Complement C1q-like protein 4
CF32095.9	2.194	0.00296297	day1	Low-density lipoprotein receptor-related protein 12
CF1989.92	1.6735	0.00297477	day1	DnaJ homolog subfamily B member 7
CF54443.4	1.9609	0.00297708	day1	SID1 transmembrane family member 1
CF42089.1	1.699	0.00298338	day1	Insulin-degrading enzyme
CF53709.10	2.3217	0.00298345	day1	Probable G-protein coupled receptor 139
CF48295.52	1.556	0.00298901	day1	Coiled-coil domain-containing protein 162
CF28973.2	1.8716	0.00299599	day1	TPR repeat-containing protein DDB_G0287407
CF61329.92	1.7958	0.00299823	day1	Protein phosphatase 1 regulatory inhibitor subunit 16B
CF24331.5	2.2934	0.00299967	day1	Calcium-binding mitochondrial carrier protein SCaMC-2
CF39597.16	-3.5049	0.00300142	day1	P-selectin glycoprotein ligand 1
CF63471.39	1.9425	0.00300966	day1	Tyrosine-protein phosphatase non-receptor type 21
CF23237.2	1.8433	0.00301361	day1	Prolyl endopeptidase
CF2027.6	2.8346	0.00302272	day1	Uncharacterized protein C09G1.4
CF57317.14	2.688	0.00302508	day1	Major facilitator superfamily domain-containing protein 1
CF42713.10	2.6529	0.00302555	day1	N/A
CF52871.89	-1.0851	0.00303769	day1	THUMP domain-containing protein 3
CF63471.40	2.2706	0.00304219	day1	Transmembrane protein 63B
CF55319.44.3	1.9403	0.00304481	day1	N/A
CF47297.18	1.5374	0.00304554	day1	Breast cancer anti-estrogen resistance protein 1
CF63699.61	-1.2608	0.00304635	day1	Translocase of inner mitochondrial membrane domain-containing protein 1
CF18255.19	-1.0917	0.00304742	day1	E3 ubiquitin-protein ligase NRDP1
CF46279.1	2.3395	0.00306009	day1	Baculoviral IAP repeat-containing protein 3
CF20655.14	1.7756	0.00306864	day1	Disheveled-associated activator of morphogenesis 2
CF38817.11.1	1.4599	0.00307974	day1	Abl interactor 1
CF61719.5	-1.0662	0.00310112	day1	N/A
CF60899.35	1.4827	0.00310143	day1	Sphingosine-1-phosphate lyase 1
CF10271.12	2.151	0.00311996	day1	Uncharacterized protein KIAA0232
CF30691.4	-1.1118	0.00312289	day1	Cytochrome c oxidase assembly factor 4 homolog, mitochondrial
CF38447.12	5.9526	0.00312738	day1	78 kDa glucose-regulated protein
CF61233.39	2.3191	0.00314351	day1	Transient receptor potential cation channel subfamily A member 1
CF38703.9	-2.4909	0.00315059	day1	Beta-1,3-galactosyltransferase brn
CF6499.19	1.7589	0.00316326	day1	Bromodomain adjacent to zinc finger domain protein 2B
CF724575.1	-1.4239	0.00316482	day1	N/A
CF9607.9	2.5576	0.00317832	day1	LMBR1 domain-containing protein 2
CF36457.4	3.1562	0.00317859	day1	N/A
CF17407.1	-1.5518	0.00318016	day1	Ankyrin repeat domain-containing protein 60
CF62247.6	2.3783	0.00318299	day1	N/A
CF57011.105	2.2469	0.00318945	day1	FCH and double SH3 domains protein 2
CF48227.44	1.6098	0.00320122	day1	NACHT and WD repeat domain-containing protein 1
CF27749.30	-1.6521	0.00320746	day1	Protein MB21D1
CF56041.2	-5.4654	0.00322619	day1	N/A
CF34635.2	2.3718	0.00322745	day1	Lathosterol oxidase
CF16557.28	1.7134	0.00322779	day1	Coiled-coil domain-containing protein 66
CF51701.4	2.2154	0.00322805	day1	Growth arrest-specific protein 2
CF51977.4	-1.3716	0.00326495	day1	N/A
CF60201.3	-1.0207	0.00326946	day1	Hydroxylysine kinase
CF32189.8	1.7022	0.00327203	day1	Protein TANC2
CF7053.12	2.058	0.00329113	day1	Trafficking protein particle complex subunit 8
CF20837.6	2.2439	0.00329437	day1	Cytochrome P450 3A4
CF64105.1	2.348	0.00329593	day1	Nose resistant to fluoxetine protein 6
CF64313.7	1.9297	0.00330254	day1	Ubinuclein-2
CF39551.18	1.7925	0.00331165	day1	Eukaryotic peptide chain release factor subunit 1
CF57483.3	-3.0361	0.00331766	day1	Putative palmitoyltransferase ZDHHC22
CF58059.7	1.5881	0.00332609	day1	Mastermind-like protein 3
CF59003.16	-1.021	0.00333818	day1	Trimethylguanosine synthase
CF17419.1	1.6761	0.00333855	day1	Myosin-IIIb
CF54313.3	1.5596	0.00334874	day1	Pleckstrin homology-like domain family B member 2
CF27665.23	1.8357	0.0033594	day1	TBC1 domain family member 14
CF63447.26	1.7134	0.00339044	day1	Atrial natriuretic peptide-converting enzyme
CF44835.43	2.7191	0.00339085	day1	Motile sperm domain-containing protein 1
CF1989.22	2.3956	0.00339192	day1	Solute carrier family 28 member 3
CF3743.10	2.0301	0.00339329	day1	N/A
CF725955.1	1.9723	0.00341658	day1	NEDD4-binding protein 1
CF50077.8	2.5231	0.00341776	day1	Cytosolic carboxypeptidase 1
CF57011.6	2.76	0.00342445	day1	Phosphoglucomutase-2
CF57455.10	1.9019	0.00342733	day1	Diacylglycerol O-acyltransferase 1
CF62185.14	1.8089	0.00343857	day1	Neurobeachin-like protein 1
CF63235.7	2.3118	0.003441	day1	Failed axon connections homolog
CF53097.15	-10.4339	0.00344277	day1	Probable G-protein coupled receptor B0563.6
CF32189.21	1.6145	0.00344947	day1	Tax1-binding protein 1 homolog
CF14657.19	-1.5921	0.00345036	day1	Nicotinamide N-methyltransferase
CF64357.2	1.9953	0.00345644	day1	Ectoine hydroxylase
CF26077.1	-1.1251	0.00346185	day1	Demethylmenaquinone methyltransferase
CF31741.13	1.4443	0.00346382	day1	Ornithine aminotransferase, mitochondrial
CF20057.14	1.7007	0.00348516	day1	Innexin unc-7
CF63953.4	1.4856	0.00349038	day1	Ras association domain-containing protein 2
CF24743.9	2.1614	0.00351531	day1	N/A
CF21603.16	-1.2377	0.00352553	day1	N/A
CF41405.103	-2.8002	0.0035366	day1	Organic cation transporter protein
CF6257.43	2.1754	0.00354319	day1	Serine/threonine-protein kinase 17A
CF48227.187	1.9548	0.00355529	day1	Secreted frizzled-related protein 3
CF49085.12	2.457	0.00356391	day1	Riboflavin kinase
CF58579.2	2.2019	0.00359371	day1	Purine nucleoside phosphorylase
CF56301.46	2.1255	0.00360266	day1	Lipoxygenase homology domain-containing protein 1
CF59847.1	1.6974	0.00360776	day1	Histone-lysine N-methyltransferase SETD1B
CF11157.19	2.5864	0.00360939	day1	Lipid phosphate phosphohydrolase 1
CF47433.2	1.8098	0.00362521	day1	TSC22 domain family protein 3
CF20733.67	1.5869	0.00362661	day1	SH3 domain-binding glutamic acid-rich protein
CF15767.33	1.5167	0.00364129	day1	Protein CLEC16A
CF12495.1	-1.0077	0.00365722	day1	N/A
CF22657.17	1.6167	0.00366785	day1	GDP-mannose 4,6 dehydratase
CF47691.20	1.8772	0.00366883	day1	Carboxypeptidase N subunit 2
CF696001.1	2.3785	0.00369417	day1	N/A
CF8653.8	2.5834	0.00370266	day1	G protein pathway suppressor 2
CF63471.11	3.9311	0.00370291	day1	ERO1-like protein beta
CF28647.21	1.8284	0.00372285	day1	NAD-dependent protein deacetylase sirtuin-3, mitochondrial
CF10415.8	3.291	0.00372376	day1	N/A
CF48305.5	2.3871	0.003726	day1	Pleckstrin homology domain-containing family M member 2
CF34531.109	2.1303	0.00373773	day1	Protein FAM13A
CF16985.28	3.4101	0.00373874	day1	N/A
CF61821.2.1	1.7318	0.00375042	day1	N/A
CF33883.21	2.8537	0.00375123	day1	Protein white
CF6209.20	-1.1328	0.00378366	day1	N/A
CF27355.6	-1.9334	0.00378558	day1	N/A
CF43873.74	2.1094	0.00378838	day1	Activating signal cointegrator 1 complex subunit 3
CF57193.2	1.6449	0.00379	day1	Beta-hexosaminidase
CF62023.19	2.1685	0.00379299	day1	Partitioning defective 6 homolog gamma
CF27749.10	1.5873	0.00380387	day1	Extracellular serine/threonine protein kinase FAM20C
CF62705.2	2.0289	0.00382084	day1	Lachesin
CF32959.29	-1.1047	0.00382781	day1	Toll-like receptor 13
CF61389.64	2.4461	0.00383335	day1	Major facilitator superfamily domain-containing protein 12
CF42613.19.2	1.7748	0.00384123	day1	Protein disabled
CF35989.65	2.2667	0.00385758	day1	Tyrosine-protein phosphatase non-receptor type 9
CF20837.26	1.4273	0.00385845	day1	Transcription elongation factor SPT5
CF43873.23	1.8475	0.00387382	day1	Dynein gamma chain, flagellar outer arm
CF12851.39	1.9301	0.00387646	day1	Four and a half LIM domains protein 2
CF63975.5	2.041	0.00388195	day1	N/A
CF40573.20	-1.0987	0.00388709	day1	Elongation factor Ts, mitochondrial
CF35719.7	2.1533	0.00389694	day1	Pantothenate kinase 1
CF55145.1	-5.0139	0.00389935	day1	N/A
CF27081.6	2.1057	0.00390371	day1	Arylsulfatase B
CF10699.18	2.3363	0.00391078	day1	Cat eye syndrome critical region protein 5 homolog
CF64279.13	1.6531	0.00391756	day1	Microtubule-associated serine/threonine-protein kinase 2
CF24805.11	1.8522	0.00393182	day1	Laminin subunit beta-2
CF3743.68	2.1994	0.00394298	day1	Probable serine/threonine-protein kinase pats1
CF699949.1	3.613	0.00395027	day1	Laminin subunit gamma-1
CF15073.9.1	1.762	0.00398529	day1	Protein casc4
CF5387.96	1.9035	0.00398596	day1	4-hydroxyphenylpyruvate dioxygenase
CF51905.32	2.0488	0.00398736	day1	Zinc finger protein 160
CF27679.24	5.9696	0.00398765	day1	N/A
CF28019.2	-1.0436	0.00400076	day1	N/A
CF2707.13	2.648	0.00400258	day1	N/A
CF41201.1	-1.6844	0.00401561	day1	N/A
CF25603.33	-2.2323	0.00401945	day1	Indoleamine 2,3-dioxygenase 1
CF27287.1	-1.4982	0.00404073	day1	Probable proline iminopeptidase
CF20725.28	1.723	0.00404706	day1	Fibroblast growth factor receptor 3
CF36483.74	2.3547	0.00406503	day1	Collagen alpha-4(VI) chain
CF11517.1	2.4183	0.00408006	day1	Nephrin
CF59645.1	1.9517	0.00408146	day1	N/A
CF63833.34	1.7831	0.00409753	day1	Probable phospholipid-transporting ATPase IIB
CF57047.12	-1.1044	0.00410438	day1	N/A
CF40573.36	-3.9189	0.0041082	day1	Solute carrier family 43 member 3
CF8123.1	2.7937	0.0041171	day1	Frizzled-5
CF38447.7	1.6155	0.00412028	day1	E3 ubiquitin-protein ligase LRSAM1
CF15869.14	3.5912	0.00412069	day1	Very long-chain acyl-CoA synthetase
CF61191.6	3.044	0.00412958	day1	Solute carrier family 23 member 2
CF9441.35	2.4315	0.00415886	day1	N/A
CF55811.19	1.4894	0.00416006	day1	Protocadherin-1
CF37027.15	2.2622	0.00416127	day1	Fructose-1,6-bisphosphatase isozyme 2
CF59003.29	1.9401	0.00417665	day1	N/A
CF60959.1	1.7381	0.00417858	day1	Pecanex-like protein 1
CF12063.1	2.3933	0.00419834	day1	von Willebrand factor A domain-containing protein 3B
CF20837.27	1.6441	0.004203	day1	Zinc finger CCCH domain-containing protein 6
CF14233.3	-1.7285	0.00421172	day1	Ammonium transporter Rh type B-B
CF413.5	1.4511	0.00422227	day1	Tetratricopeptide repeat protein 23
CF35989.40	1.8587	0.00422657	day1	N/A
CF5173.13	2.3179	0.00424935	day1	CaiB/baiF CoA-transferase family protein C7orf10
CF52377.10	-1.0507	0.00426323	day1	N/A
CF27749.16	2.0405	0.00426781	day1	Transmembrane protein 104
CF15917.2	4.1579	0.00427019	day1	Lysophospholipid acyltransferase 5
CF37027.9	-1.0184	0.00427202	day1	Zinc finger CCHC domain-containing protein 4
CF12629.4	-1.0405	0.00428961	day1	Toll-like receptor 6
CF45621.3	1.798	0.00430059	day1	SH3 domain-containing RING finger protein 3
CF32099.23	2.3766	0.0043033	day1	Pro-neuregulin-2, membrane-bound isoform
CF53709.6	2.1961	0.00431088	day1	Trafficking kinesin-binding protein 1
CF30845.1	4.1064	0.00431312	day1	N/A
CF713641.1	2.3473	0.00432693	day1	N/A
CF3421.6	1.7151	0.00432958	day1	E3 ubiquitin-protein ligase RNF19A
CF58593.2.2	1.3768	0.00433401	day1	N/A
CF40721.4	2.3071	0.00434378	day1	PDF receptor
CF60489.45	3.1345	0.00434417	day1	Fibrocystin-L
CF43467.2	1.6142	0.0043561	day1	Enolase
CF62597.25	1.9994	0.00435676	day1	Serine/threonine-protein kinase Nek4
CF57203.2	1.7403	0.00436206	day1	Palmitoyltransferase ZDHHC2
CF63121.1	2.2537	0.00436358	day1	Serine/threonine-protein kinase TBK1
CF34635.17	3.5417	0.00437041	day1	Hypoxia up-regulated protein 1
CF64341.1	2.2226	0.00437226	day1	Proprotein convertase subtilisin/kexin type 5
CF21959.10	2.2811	0.00437407	day1	Alpha-(1,3)-fucosyltransferase C
CF64985.33	-1.1578	0.00437685	day1	Glycerol-3-phosphate dehydrogenase [NAD(+)], cytoplasmic
CF63447.46	1.5935	0.00441851	day1	Cytochrome P450 2U1
CF715493.1	4.9372	0.0044259	day1	Coiled-coil domain-containing protein 108
CF60745.22	2.3288	0.00442704	day1	Transmembrane protein 106B
CF61451.12	2.1098	0.00443005	day1	RING finger protein 11
CF64377.9	4.0671	0.00443302	day1	Histidine-specific methyltransferase EgtD
CF36601.1	1.682	0.0044352	day1	Alpha-L-fucosidase
CF14127.24	-2.0556	0.0044381	day1	Histone deacetylase 8
CF64623.23.5	1.7101	0.00445221	day1	Liprin-alpha-1
CF4745.31	-1.5836	0.00445745	day1	N/A
CF31501.7	1.7772	0.00446108	day1	Zinc finger FYVE domain-containing protein 26
CF15027.57	1.6608	0.0044823	day1	Glypican-5
CF63483.75	2.0862	0.00449076	day1	Protein zer-1 homolog
CF10415.19	2.2981	0.00449962	day1	N/A
CF10415.4	1.9309	0.00454751	day1	Protein SFI1 homolog
CF64607.62	-1.023	0.00455125	day1	U7 snRNA-associated Sm-like protein LSm10
CF59855.11	-1.4073	0.00455235	day1	Monocarboxylate transporter 12
CF3959.9	1.7603	0.00455338	day1	Zinc finger protein 367
CF21603.11	-1.4349	0.00455339	day1	N/A
CF29389.3	2.9477	0.00455434	day1	Sodium- and chloride-dependent glycine transporter 2
CF24479.21	-1.6468	0.00456903	day1	TELO2-interacting protein 2
CF64553.11	1.8009	0.00457757	day1	EF-hand calcium-binding domain-containing protein 6
CF52123.5	-1.58	0.00459251	day1	N/A
CF12123.14	1.7397	0.00460762	day1	Ski oncogene
CF23897.28	1.6223	0.00460879	day1	Paired box protein Pax-6
CF57427.89	3.1026	0.00461389	day1	Zinc finger protein 687
CF59003.47	1.5441	0.00461682	day1	Nipped-B-like protein
CF34951.3	-1.0374	0.00463578	day1	N/A
CF29865.22	-1.4425	0.00466483	day1	Feeding circuit activating peptides
CF58903.3	2.2241	0.00466502	day1	E3 ubiquitin-protein ligase HECW2
CF13175.16	2.4027	0.00467603	day1	Transcription factor TFIIIB component B'' homolog
CF45749.12	2.2229	0.00468107	day1	Solute carrier family 46 member 3
CF46223.1	2.7751	0.00468519	day1	N/A
CF52131.9	1.5109	0.00468842	day1	Tropomodulin-1
CF59853.11	-1.4162	0.00469312	day1	Toll-like receptor 13
CF47.5	2.4304	0.00473056	day1	1-acyl-sn-glycerol-3-phosphate acyltransferase delta
CF1527.1	-2.0236	0.00474392	day1	Toll-like receptor 6
CF12851.43	-2.7122	0.00474524	day1	Probable ubiquitin-conjugating enzyme E2 R521
CF44339.7	-3.3931	0.00475026	day1	Protocadherin Fat 4
CF40683.13	2.8991	0.00475997	day1	Mitogen-activated protein kinase kinase kinase 3
CF726857.1	2.2419	0.00476088	day1	Hemicentin-1
CF55869.6	2.6415	0.00476238	day1	PQ-loop repeat-containing protein 1
CF24361.8	-1.3057	0.00477414	day1	N/A
CF19675.7	2.4637	0.00477646	day1	Tyrosine-protein kinase HTK16
CF48961.19	1.8305	0.00477873	day1	Innexin unc-9
CF32507.1	3.1375	0.00478479	day1	Ceruloplasmin
CF4959.5	-1.5556	0.00480226	day1	N/A
CF15073.23	1.7786	0.00481037	day1	Lysosomal protein NCU-G1-B
CF27219.14	1.6001	0.00482105	day1	Tetratricopeptide repeat protein 21B
CF63551.7.1	1.4506	0.00482496	day1	Annexin-B12
CF41119.15	-1.385	0.00484103	day1	Protein MB21D1
CF61231.29	-10.159	0.00484933	day1	Complement C1q-like protein 4
CF34531.25	1.2923	0.00485568	day1	Enoyl-CoA delta isomerase 1, mitochondrial
CF65033.1	-2.2161	0.00485902	day1	N/A
CF20385.8	-2.8826	0.00486443	day1	N/A
CF24235.6	-4.0875	0.00486503	day1	N/A
CF8493.7	3.1542	0.00486768	day1	Sodium leak channel non-selective protein
CF64139.9	1.4961	0.00488567	day1	Innexin unc-7
CF12303.2	1.9849	0.00489152	day1	Sprouty-related, EVH1 domain-containing protein 2
CF61649.19	-3.8206	0.00489303	day1	Neuronal acetylcholine receptor subunit alpha-6
CF881.8	-1.2224	0.00490897	day1	N/A
CF52675.10	-3.6524	0.00491148	day1	Bile acid-CoA:amino acid N-acyltransferase
CF23939.17	1.7175	0.00491952	day1	Mitochondrial uncoupling protein 3
CF63915.4	-1.037	0.00493585	day1	PHD finger-like domain-containing protein 5A
CF64969.5	2.1367	0.00494155	day1	LON peptidase N-terminal domain and RING finger protein 3
CF54753.12	2.5445	0.00495432	day1	Protein ariadne-2
CF231.17	1.5228	0.00497364	day1	Protocadherin Fat 4
CF54475.34	-3.7456	0.0049749	day1	Sarcoplasmic calcium-binding protein
CF28221.10	-1.3234	0.00497633	day1	Tumor necrosis factor receptor superfamily member 19L
CF63717.1	3.413	0.00499817	day1	Delta-1-pyrroline-5-carboxylate synthase
CF34235.38	2.6539	0.00500752	day1	N/A
CF55571.2	2.6535	0.00502077	day1	Peroxisomal 2,4-dienoyl-CoA reductase
CF37507.28	2.2206	0.00502824	day1	Kinesin-like protein KIF14
CF60659.11	2.7133	0.00504003	day1	Proton-coupled amino acid transporter 4
CF36677.11	4.0278	0.00504093	day1	Putative ammonium transporter 3
CF726665.1	1.6947	0.0050586	day1	EF-hand calcium-binding domain-containing protein 6
CF64439.88	2.386	0.00506439	day1	Protein kinase C iota type
CF59851.12	1.9772	0.00506687	day1	Di-N-acetylchitobiase
CF37027.6	-1.2423	0.00507416	day1	L-threonine dehydratase catabolic TdcB
CF726589.1	-1.2585	0.00508219	day1	N/A
CF61535.8	1.6927	0.00509117	day1	Pantothenate kinase 4
CF65011.7	1.5633	0.00510009	day1	Rab3 GTPase-activating protein catalytic subunit
CF21081.39.2	-1.2504	0.00510737	day1	Insulin gene enhancer protein isl-1
CF28385.12	1.9553	0.00511942	day1	N/A
CF64769.24	-1.0669	0.00512318	day1	N/A
CF16535.100	-1.12	0.00514829	day1	N/A
CF50077.7	1.3657	0.00515049	day1	C-myc promoter-binding protein
CF48227.135	1.7274	0.00515644	day1	EF-hand calcium-binding domain-containing protein 4A
CF12413.5.1	1.4137	0.00519289	day1	Rho guanine nucleotide exchange factor 11
CF61389.42	-1.6351	0.00519679	day1	Embryonic protein UVS.2
CF46831.8.2	1.7436	0.00519956	day1	cAMP-specific 3',5'-cyclic phosphodiesterase 4D
CF23897.5.1	1.7868	0.0052057	day1	Vacuolar protein sorting-associated protein 26B-like
CF56277.4	1.8304	0.00523249	day1	Frizzled-1
CF41119.46	2.8737	0.0052325	day1	N/A
CF46507.12	2.1755	0.00523613	day1	Bone morphogenetic protein receptor type-2
CF63447.32	1.6703	0.0052504	day1	Neural cell adhesion molecule L1
CF8357.40	1.4912	0.00525168	day1	Hemicentin-2
CF493.41	1.9073	0.00525524	day1	StAR-related lipid transfer protein 13
CF36001.22	1.9794	0.00526232	day1	NACHT and WD repeat domain-containing protein 1
CF11535.38	2.5385	0.00527641	day1	F-box/LRR-repeat protein 20
CF37983.1	2.9419	0.00528082	day1	G-protein coupled receptor 126
CF52085.1	5.1064	0.00528117	day1	Consortin
CF1959.12	1.7239	0.00528604	day1	Nuclear factor NF-kappa-B p100 subunit
CF57483.26	1.7927	0.00529388	day1	Lysosomal aspartic protease
CF64999.4	1.5411	0.00530308	day1	Baculoviral IAP repeat-containing protein 6
CF20733.78	-1.534	0.00531348	day1	N/A
CF5355.6	2.5064	0.0053207	day1	Ras-related protein Rab-7L1
CF63929.23	2.4108	0.00532262	day1	Store-operated calcium entry-associated regulatory factor
CF34743.6	-2.7817	0.00532288	day1	N/A
CF64623.25	2.3636	0.0053437	day1	Nucleobindin-2
CF64833.13	-1.0709	0.00535691	day1	Interferon-induced protein 44-like
CF41405.110.3	2.0107	0.00535907	day1	Regulatory-associated protein of mTOR
CF60261.5	1.5062	0.00537938	day1	NEDD8 ultimate buster 1
CF1553.3	1.5134	0.00538864	day1	Lysosomal Pro-X carboxypeptidase
CF62487.15	-1.8034	0.00540581	day1	Thymidine phosphorylase
CF52123.3	1.4894	0.00542686	day1	Beta-hexosaminidase subunit beta
CF60245.2	-1.08	0.00543171	day1	N/A
CF46507.11	-2.6472	0.00544449	day1	Aspartate aminotransferase
CF32959.35	-1.3425	0.00544517	day1	Methyltransferase-like protein 24
CF7053.52	1.6236	0.00545169	day1	Abhydrolase domain-containing protein 4
CF62487.23	-1.6303	0.00546383	day1	Baculoviral IAP repeat-containing protein 7-B
CF26691.4	-2.4585	0.00546597	day1	N/A
CF38247.5	-3.2406	0.00546759	day1	Macrophage-expressed gene 1 protein
CF26237.3	2.2256	0.00547623	day1	Tubulin polyglutamylase TTLL7
CF53827.17	1.8835	0.00548955	day1	Katanin p80 WD40 repeat-containing subunit B1
CF14145.5	1.9373	0.0055008	day1	Meiosis arrest female protein 1 homolog
CF52609.2	-1.8683	0.00551896	day1	N/A
CF52525.16	2.2305	0.00552336	day1	NAD kinase
CF42973.1	3.4295	0.00553327	day1	Receptor-type tyrosine-protein phosphatase mu
CF48961.24	-1.2266	0.00553624	day1	Glyoxylate reductase/hydroxypyruvate reductase
CF51277.43	2.0049	0.00554952	day1	MOSC domain-containing protein 1, mitochondrial
CF63197.2	-3.8635	0.00555333	day1	Actin, cytoplasmic 1
CF49571.16	2.257	0.00555505	day1	Exportin-7
CF64633.10	-1.1852	0.00556605	day1	N/A
CF34667.14	2.7197	0.00559599	day1	UHRF1-binding protein 1-like
CF38835.1	1.3802	0.00560116	day1	Cubilin
CF6257.36	1.6586	0.00563723	day1	ADAM family mig-17
CF52675.58	1.4169	0.00564763	day1	Na(+)/H(+) exchange regulatory cofactor NHE-RF1
CF64279.46	2.2464	0.00564789	day1	Protein RIC1 homolog
CF6209.21	-1.0431	0.00565085	day1	N/A
CF30557.2	1.6693	0.00565711	day1	Tumor necrosis factor ligand superfamily member 10
CF20823.22	2.7242	0.00566693	day1	Transcription factor IIIB 90 kDa subunit
CF49105.5	-1.2912	0.00567809	day1	N/A
CF64141.1	1.5544	0.0057065	day1	Plastin-3
CF64623.15	1.3691	0.0057219	day1	Pleckstrin homology domain-containing family A member 7
CF38447.15	1.5929	0.00572796	day1	Endoplasmic reticulum mannosyl-oligosaccharide 1,2-alpha-mannosidase
CF61267.14	1.9903	0.00574478	day1	Tubulin polyglutamylase TTLL5
CF57193.4	-4.0449	0.00575393	day1	N/A
CF7151.6	10.9586	0.00578475	day1	Guanylate cyclase 32E
CF13957.1	2.0236	0.00578834	day1	Glutamate [NMDA] receptor subunit 1
CF24287.4	-1.5463	0.00580408	day1	Phospholipid-metabolizing enzyme A-C1
CF15027.115	2.4751	0.00580422	day1	Unconventional myosin-XVI
CF22881.13	-1.0854	0.00584876	day1	Probable G-protein coupled receptor 157
CF64013.3	2.0315	0.00585342	day1	Protein FAM149A
CF48207.14	2.3573	0.00585801	day1	DnaJ homolog subfamily C member 1
CF52377.59	1.568	0.0058726	day1	Polypyrimidine tract-binding protein 3
CF63879.7	1.6571	0.00587279	day1	Tissue alpha-L-fucosidase
CF34785.4	1.3987	0.00587378	day1	Glycogen synthase kinase-3 beta
CF15311.11	-1.012	0.00587704	day1	N/A
CF12367.27	1.6341	0.0058781	day1	Nuclear export mediator factor Nemf
CF59847.12	-1.1795	0.00588228	day1	Uncharacterized protein C12orf43 homolog
CF28029.5.1	1.5633	0.00589691	day1	Bifunctional 3'-phosphoadenosine 5'-phosphosulfate synthase
CF41425.6	1.6664	0.00590834	day1	P2X purinoceptor 4
CF61329.30	1.5566	0.0059113	day1	Ras-related protein Rab-2
CF53199.2	1.9832	0.0059124	day1	Putative protein tag-53
CF53827.11	1.9985	0.00591564	day1	G/T mismatch-specific thymine DNA glycosylase
CF61329.1	1.4834	0.00594928	day1	Enterin neuropeptides
CF46087.7	2.1696	0.00595089	day1	Activin receptor type-2B
CF60879.9	1.6992	0.00595298	day1	RNA-binding motif, single-stranded-interacting protein 3
CF64377.39	-1.5419	0.00598404	day1	N/A
CF55831.1	-2.89	0.00598905	day1	N/A
CF36833.30	1.5757	0.006003	day1	Cathepsin B
CF20725.22	-1.6306	0.0060049	day1	Peroxidase-like protein
CF31791.5.1	2.6144	0.00601563	day1	Kelch domain-containing protein 10
CF722639.1	5.0704	0.00604421	day1	Beta-1,3-galactosyltransferase 1
CF54369.6	1.6979	0.00606258	day1	SH3 domain-containing kinase-binding protein 1
CF64279.173.21	1.9664	0.00606494	day1	Otoferlin
CF13361.1	-4.6929	0.00606504	day1	N/A
CF38965.2	2.4651	0.00609396	day1	UPF0454 protein C12orf49 homolog
CF46731.7.1	1.7793	0.00609473	day1	cGMP-dependent protein kinase 1
CF31777.5	1.4071	0.00610269	day1	Pre-B-cell leukemia transcription factor 1
CF64851.2	-1.7	0.00611873	day1	Putative serine/threonine-protein kinase/receptor R818
CF14065.22	-1.1857	0.00612886	day1	GTPase IMAP family member 7
CF42803.17	-1.939	0.00614111	day1	N/A
CF64639.5	1.4267	0.00614881	day1	Palmitoyltransferase ZDHHC17
CF64313.3	2.8522	0.00615536	day1	Alpha-1,3-mannosyl-glycoprotein 4-beta-N-acetylglucosaminyltransferase B
CF64633.2	-1.0235	0.00615933	day1	N/A
CF32293.14	2.1655	0.00617237	day1	Monocarboxylate transporter 7
CF21603.15	3.0605	0.00617352	day1	Dystroglycan
CF53609.24.1	1.9765	0.00620891	day1	CREB-regulated transcription coactivator 1
CF61191.47	2.5111	0.00621173	day1	Cytochrome P450 2B19
CF17489.2	-1.2773	0.00621825	day1	Xanthine dehydrogenase
CF15027.14	1.6629	0.00622557	day1	Monocarboxylate transporter 4
CF61191.4	-5.6374	0.00623822	day1	N/A
CF63639.42	1.5	0.00630347	day1	Metabotropic glutamate receptor 5
CF23931.2	1.8238	0.00631005	day1	Probable serine/threonine-protein kinase pats1
CF63985.5	-1.9927	0.00631238	day1	Histidine-specific methyltransferase EgtD
CF15353.8	2.0049	0.00631359	day1	Endothelial PAS domain-containing protein 1
CF22095.24	2.1438	0.00631546	day1	N/A
CF5387.4	3.652	1.24501e-11	day3	N/A
CF62361.1	3.5138	7.36387e-10	day3	Scavenger receptor class F member 1
CF25053.9	-2.9596	2.16454e-08	day3	Virulence metalloprotease
CF26821.20	-5.97	3.38356e-08	day3	Toxin CfTX-1
CF2061.2	3.0846	3.46045e-08	day3	Patched domain-containing protein 3
CF60669.2	-6.8105	4.71601e-08	day3	N/A
CF17297.3	-2.944	8.22884e-08	day3	Cytochrome P450 4B1
CF38697.1	-4.6673	1.51266e-07	day3	N/A
CF5663.50	5.0568	1.77281e-07	day3	Beta-lactamase domain-containing protein 2
CF33565.12	-7.8223	1.82026e-07	day3	Coiled-coil domain-containing protein 152
CF56199.4	-5.0638	2.10923e-07	day3	Chloride channel CLIC-like protein 1
CF63531.6	2.2406	3.25221e-07	day3	Putative IQ motif and ankyrin repeat domain-containing protein LOC642574
CF59003.53	-3.731	3.46059e-07	day3	Eukaryotic translation initiation factor 2 subunit 1
CF62599.6	5.422	5.05075e-07	day3	N/A
CF38697.2	-4.2794	6.84308e-07	day3	N/A
CF52675.94	6.5326	1.00406e-06	day3	Gamma-glutamyltranspeptidase 1
CF5427.24	4.5696	1.15319e-06	day3	N/A
CF7323.11	-6.3855	1.66226e-06	day3	N/A
CF20345.14	3.1482	1.67089e-06	day3	Glutathione peroxidase 1
CF52525.22	-3.1528	1.74729e-06	day3	Alkaline phosphatase, tissue-nonspecific isozyme
CF63115.7	6.1365	2.4237e-06	day3	Multidrug resistance-associated protein 1
CF53717.1	-2.6945	2.71106e-06	day3	Baculoviral IAP repeat-containing protein 7-B
CF41509.73	-3.818	2.7536e-06	day3	Sialin
CF52675.28	2.4536	3.21601e-06	day3	N/A
CF32959.26	2.1083	4.12998e-06	day3	Peroxisomal N(1)-acetyl-spermine/spermidine oxidase
CF61185.31	-3.2344	7.10392e-06	day3	N/A
CF39259.8	-6.8421	7.40061e-06	day3	Zinc finger protein 112
CF63395.3	-5.0622	7.72802e-06	day3	GTPase IMAP family member 7
CF34971.1	-2.2278	9.42505e-06	day3	N/A
CF17795.25	-3.7388	1.25992e-05	day3	Heat shock 70 kDa protein
CF61295.30	4.2109	1.26036e-05	day3	Retinal dehydrogenase 2
CF4213.5	2.352	1.47623e-05	day3	Prolow-density lipoprotein receptor-related protein 1
CF6257.5	-5.3082	1.66789e-05	day3	Uncharacterized protein YpbR
CF45303.29	4.2538	1.90059e-05	day3	N/A
CF21603.30	-2.4902	2.58525e-05	day3	Leukotriene-B4 omega-hydroxylase 3
CF62901.1	1.6982	2.77032e-05	day3	Neurofilament heavy polypeptide
CF61125.1	1.8374	3.66047e-05	day3	Patched domain-containing protein 3
CF65017.28	10.8004	3.73569e-05	day3	Interleukin 17-like protein
CF34531.75	1.5228	3.73985e-05	day3	Manganese-dependent ADP-ribose/CDP-alcohol diphosphatase
CF20733.8	14.3158	3.94758e-05	day3	N/A
CF20317.1	-2.5894	4.15383e-05	day3	Probable serine/threonine-protein kinase pats1
CF62179.1	11.8956	4.19612e-05	day3	N/A
CF34235.27	2.355	4.25556e-05	day3	N/A
CF50135.75	5.6218	4.68106e-05	day3	N-acetylneuraminate lyase
CF40277.23	-3.7576	4.87088e-05	day3	N/A
CF31531.1	-11.6119	5.49024e-05	day3	N/A
CF17795.24	-3.2386	6.90765e-05	day3	Heat shock protein 70 B2
CF23797.20	2.1174	7.08446e-05	day3	Fatty acid-binding protein, liver
CF64313.1	-2.8191	7.11475e-05	day3	Cytochrome P450 2U1
CF50559.2	4.9386	7.11858e-05	day3	N/A
CF36515.1	-1.9561	7.33805e-05	day3	Probable serine/threonine-protein kinase roco5
CF37067.1	-3.483	7.44552e-05	day3	N/A
CF36483.64	-5.5949	7.71374e-05	day3	Sterile alpha motif domain-containing protein 9-like
CF53331.29	3.0514	8.89345e-05	day3	Glutathione S-transferase
CF21087.1	2.6469	9.11246e-05	day3	N/A
CF32099.36	6.3169	9.41992e-05	day3	Inter-alpha-trypsin inhibitor (Fragment)
CF28131.23	2.6731	9.45927e-05	day3	Cellular retinoic acid-binding protein 1
CF62599.5	4.0336	0.000101434	day3	N/A
CF710969.1	2.458	0.000105115	day3	Translin-associated protein X
CF10839.21	2.3098	0.000115851	day3	Interleukin-25
CF47023.1	5.6107	0.000138952	day3	Ganglioside GM2 activator
CF9441.26	1.798	0.000144819	day3	N/A
CF8657.2	-6.773	0.000149743	day3	N/A
CF48145.4	-2.0766	0.00015769	day3	Tryptophan--tRNA ligase, mitochondrial
CF1989.35	-3.2313	0.000161216	day3	N/A
CF38447.45	3.4612	0.00016822	day3	N/A
CF2707.2	2.9358	0.000172559	day3	Large neutral amino acids transporter small subunit 2
CF9805.18	1.8198	0.000174453	day3	Orexin receptor type 2
CF62989.2	-5.1655	0.000177969	day3	N/A
CF21865.1	-4.5184	0.000188264	day3	Nephrin
CF38447.73	3.0493	0.000190906	day3	Golgi-associated plant pathogenesis-related protein 1
CF9579.1	3.2429	0.000211153	day3	Probable serine/threonine-protein kinase pats1
CF38247.5	-11.1674	0.000212979	day3	Macrophage-expressed gene 1 protein
CF6209.14	5.4186	0.000215182	day3	Ectoine hydroxylase
CF64243.1	2.7967	0.000234743	day3	N/A
CF55807.22	1.5891	0.000242591	day3	Dehydrogenase/reductase SDR family member 4
CF62691.11	4.2877	0.000259588	day3	N/A
CF25053.9	-3.7455	3.66106e-18	day5	Virulence metalloprotease
CF34235.33	-3.544	6.62249e-13	day5	Protein mab-21-like 3
CF14377.1	-4.2977	1.80324e-12	day5	Baculoviral IAP repeat-containing protein 3
CF46797.2	11.3952	6.42668e-12	day5	Neurogenin-1
CF20837.5	2.8923	4.64589e-11	day5	Cytochrome P450 3A4
CF14045.13	-3.1801	1.78936e-10	day5	N/A
CF64279.111	-7.9691	5.27151e-10	day5	Beta-crystallin B2
CF8151.9	-2.6729	5.65271e-10	day5	N/A
CF56243.1	13.1011	7.28743e-10	day5	N/A
CF59049.1	-3.9788	4.66159e-09	day5	Cysteine sulfinic acid decarboxylase
CF4959.3	-2.4277	3.17363e-08	day5	N/A
CF61451.38	-6.9852	3.29507e-08	day5	N/A
CF54965.1	-12.9932	3.78345e-08	day5	N/A
CF24763.4	-12.3498	6.39532e-08	day5	N/A
CF60899.5	-3.0478	6.4261e-08	day5	Transcription factor kayak, isoforms A/B/F
CF25473.18	-2.7304	1.42701e-07	day5	N/A
CF51643.46.5	7.7802	1.94398e-07	day5	APOBEC1 complementation factor
CF3799.19	-3.4174	4.65939e-07	day5	N/A
CF8299.1	2.8369	4.96593e-07	day5	MAM and LDL-receptor class A domain-containing protein C10orf112
CF50087.1	-3.9821	2.3336e-06	day5	N/A
CF41971.34	-3.3388	2.68436e-06	day5	N/A
CF8723.32	-4.0896	3.1554e-06	day5	Heat shock 70 kDa protein
CF57.1	-4.9868	3.26738e-06	day5	N/A
CF48145.3	-1.8022	4.67119e-06	day5	N/A
CF59261.19	8.7876	4.9835e-06	day5	Collagen alpha-4(VI) chain
CF48907.3	-4.4611	6.01309e-06	day5	Alpha-protein kinase vwkA
CF45601.1	-3.0806	6.56881e-06	day5	N/A
CF51251.1	8.1539	6.62483e-06	day5	N/A
CF57431.17	-4.0598	6.71927e-06	day5	N/A
CF8723.33	-3.6724	7.97797e-06	day5	Heat shock protein 70 B2
CF60669.2	-4.8266	8.19772e-06	day5	N/A
CF41971.32	-4.5504	8.31331e-06	day5	N/A
CF17795.25	-4.0712	8.94401e-06	day5	Heat shock 70 kDa protein
CF64749.1	-6.3634	1.65187e-05	day5	Cell adhesion molecule 3
CF47387.3	4.4663	2.02254e-05	day5	Beta-1,3-galactosyltransferase brn
CF57941.9	12.4935	2.08407e-05	day5	Zinc finger CW-type PWWP domain protein 2
CF60661.26	3.3567	2.14443e-05	day5	Glucose dehydrogenase [acceptor]
CF41437.4	-2.6633	2.26409e-05	day5	Baculoviral IAP repeat-containing protein 7-A
CF63883.8	-7.0805	2.38077e-05	day5	N/A
CF38493.4	-1.7458	2.39112e-05	day5	Protein FAM111A
CF64345.5	6.7042	2.54666e-05	day5	Protein DVR-1
CF49013.15	-2.6402	2.67836e-05	day5	N/A
CF36013.1	-4.402	2.7265e-05	day5	Actin-1/3
CF21407.12	3.3415	3.4574e-05	day5	F-box/LRR-repeat protein 17
CF64857.13	8.5366	3.48975e-05	day5	Polycystin-2
CF17795.24	-3.1945	3.73094e-05	day5	Heat shock protein 70 B2
CF8657.2	-11.9694	3.76973e-05	day5	N/A
CF44765.1	-3.8711	4.12256e-05	day5	Heat shock protein 70 B2
CF50109.28	6.4775	4.20661e-05	day5	N/A
CF8151.7	-1.3993	4.24151e-05	day5	N/A
CF40277.19	-1.9077	4.37721e-05	day5	N/A
CF55909.1	-4.3358	5.66327e-05	day5	Cytochrome P450 2B19
CF33345.1	7.257	5.87288e-05	day5	N/A
CF2569.4	-3.5038	6.33814e-05	day5	Heat shock protein 70 B2
CF49333.10	-2.4028	7.29873e-05	day5	N/A
CF19563.1	-1.899	9.42729e-05	day5	Advillin
CF28031.7	-1.8106	9.5792e-05	day5	B-cell receptor CD22 (Fragment)
CF60899.4	-1.4934	9.7605e-05	day5	N/A
CF60959.2	3.9097	0.000104692	day5	DNA (cytosine-5)-methyltransferase 3B
CF62599.11	11.8084	0.000106574	day5	N/A
CF2569.5	-2.7916	0.00010993	day5	Heat shock protein 70 B2
CF64999.58	-3.4694	0.000117059	day5	Patched domain-containing protein 3
CF13837.1	2.7994	0.000135774	day5	Blastula protease 10
CF37317.1	-4.1818	0.000139083	day5	N/A
CF36013.2	-11.1902	0.000152796	day5	Actin, cytoskeletal 3 (Fragment)
CF64667.2	-2.0606	0.000171357	day5	Probable alpha-ketoglutarate-dependent hypophosphite dioxygenase
CF59803.2	-2.8896	0.00017154	day5	Protein MB21D1
CF726791.1	-2.3428	0.00017516	day5	Interferon-induced protein 44-like
CF5387.58	-1.7368	0.000176873	day5	Cysteine and tyrosine-rich protein 1
CF24861.3	-3.527	0.000180033	day5	N/A
CF13003.4	-3.3309	0.000190932	day5	Cation transport regulator-like protein 2
CF48907.4	-1.9684	0.000198383	day5	Alpha-protein kinase vwkA
CF28131.23	3.3152	0.000200242	day5	Cellular retinoic acid-binding protein 1
CF36483.103	-7.0474	0.000226127	day5	N/A
CF207.6	-11.6318	0.00022792	day5	Zonadhesin
CF12851.28	-2.6165	0.00023275	day5	Ubiquitin carboxyl-terminal hydrolase 16
CF9805.12	-2.6914	0.000243212	day5	Ubiquitin carboxyl-terminal hydrolase 2
CF55315.27	-1.8252	0.000259668	day5	N/A
CF63471.71	-1.6429	0.000261635	day5	N/A
CF44575.1	5.4078	0.000263241	day5	N/A
CF42729.2	-2.4015	0.000268446	day5	Beclin 1-associated autophagy-related key regulator
CF55315.28	-2.0006	0.000274506	day5	N/A
CF16621.1	-7.8896	1.26467e-15	day10	N/A
CF61125.1	3.0775	2.28968e-11	day10	Patched domain-containing protein 3
CF20837.5	3.06	3.37975e-10	day10	Cytochrome P450 3A4
CF23939.23	-4.0592	5.77465e-10	day10	N/A
CF57011.120	-11.2467	2.46003e-08	day10	N/A
CF688811.1	-11.1314	3.09025e-08	day10	N/A
CF62307.15	6.4389	3.48714e-08	day10	N/A
CF53791.5	12.6318	3.91392e-08	day10	Aggrecan core protein
CF41509.73	-3.7584	1.06965e-07	day10	Sialin
CF17795.25	-3.2719	1.35779e-07	day10	Heat shock 70 kDa protein
CF16339.3	3.3038	1.48835e-07	day10	L-ascorbate oxidase
CF24391.5	4.8917	2.62227e-07	day10	N/A
CF2061.2	3.3522	4.93226e-07	day10	Patched domain-containing protein 3
CF8723.33	-3.4683	6.2835e-07	day10	Heat shock protein 70 B2
CF17795.24	-3.1417	8.22865e-07	day10	Heat shock protein 70 B2
CF2569.4	-3.5997	8.23992e-07	day10	Heat shock protein 70 B2
CF13837.1	2.5569	9.47356e-07	day10	Blastula protease 10
CF2569.5	-3.2256	9.69054e-07	day10	Heat shock protein 70 B2
CF63833.10	4.3416	9.97747e-07	day10	N/A
CF64279.228	2.0081	1.17486e-06	day10	Uncharacterized protein R554
CF25411.5	6.1157	1.38271e-06	day10	Putative tyrosinase-like protein tyr-3
CF24861.3	-3.1954	2.14591e-06	day10	N/A
CF8723.32	-3.1878	2.53143e-06	day10	Heat shock 70 kDa protein
CF52675.81	-2.7718	4.56325e-06	day10	Transmembrane protein 101
CF64279.211	2.0896	6.64809e-06	day10	Ferric-chelate reductase 1
CF24743.12	3.9007	6.66982e-06	day10	N/A
CF16339.2	3.6177	7.44688e-06	day10	L-ascorbate oxidase
CF60669.2	-3.8594	7.96327e-06	day10	N/A
CF207.6	-11.6318	1.03926e-05	day10	Zonadhesin
CF26677.1	-2.0599	1.06182e-05	day10	N/A
CF38447.45	4.2225	1.40161e-05	day10	N/A
CF56721.1	4.0612	1.46393e-05	day10	Probable serine/threonine-protein kinase pats1
CF8299.1	1.8785	1.63141e-05	day10	MAM and LDL-receptor class A domain-containing protein C10orf112
CF9579.1	4.3914	1.67489e-05	day10	Probable serine/threonine-protein kinase pats1
CF60679.1	2.3714	1.71319e-05	day10	Putative ferric-chelate reductase 1
CF62253.21	4.1721	2.24646e-05	day10	Gigasin-3a (Fragment)
CF49845.11	-1.174	2.4018e-05	day10	Monocarboxylate transporter 12
CF726089.1	-1.8388	2.68907e-05	day10	Rho-related GTP-binding protein RhoE
CF63717.1	3.9659	3.33437e-05	day10	Delta-1-pyrroline-5-carboxylate synthase
CF8003.4	-2.006	3.34142e-05	day10	Tubulin alpha-1 chain
CF55807.22	2.4185	3.46632e-05	day10	Dehydrogenase/reductase SDR family member 4
CF61451.24	-2.3016	3.57263e-05	day10	Heat shock protein 70 B2
CF52377.4	1.801	3.69258e-05	day10	Melanoma-associated antigen E1
CF31531.1	-6.7051	4.06935e-05	day10	N/A
CF62497.8	-1.8087	4.35627e-05	day10	Beta-1,3-galactosyltransferase 1
CF5219.1	-1.3105	4.6487e-05	day10	Glyoxalase domain-containing protein 5
CF14907.13	-1.2056	5.06973e-05	day10	Growth arrest and DNA damage-inducible protein GADD45 alpha
CF47297.51	-2.0731	5.38916e-05	day10	Protein FAM210A
CF493.15	-1.4898	5.78355e-05	day10	N/A
CF11879.4	-2.085	7.45521e-05	day10	N/A
CF899.1.1	7.2352	7.80547e-05	day10	Ficolin-1
CF5387.4	2.4646	7.81211e-05	day10	N/A
CF18453.1	-10.7426	8.5149e-05	day10	N/A
CF41971.34	-1.9074	9.27128e-05	day10	N/A
CF63423.55	-4.1716	0.000101661	day10	Perlucin
CF37191.48	1.6822	0.000104369	day10	Glutamate--cysteine ligase catalytic subunit
CF52797.6	-4.7225	0.000113104	day10	MCM domain-containing protein 2
CF42017.15	2.1352	0.000117596	day10	Amphiphysin
CF34667.1	-3.8734	0.000123476	day10	Filamentous hemagglutinin
CF34667.5	-1.6304	0.000139846	day10	N/A
CF60415.2	7.0114	0.000156094	day10	Probable peptidylglycine alpha-hydroxylating monooxygenase Y71G12B.4
CF63573.1	3.0195	0.000169034	day10	N/A
CF2569.22	1.833	0.000170593	day10	Probable cytochrome P450 49a1
CF54313.5	-5.9238	0.000172369	day10	Pleckstrin homology-like domain family B member 1
CF64215.3	-3.1184	0.000174024	day10	Williams-Beuren syndrome chromosomal region 27 protein
CF15027.62	-1.9312	0.000179012	day10	DnaJ homolog subfamily C member 3
CF8905.1	1.7785	0.000184123	day10	N/A
CF20733.75	1.7861	0.000189862	day10	Phenylalanine-4-hydroxylase
CF62487.23	-1.7751	0.000195398	day10	Baculoviral IAP repeat-containing protein 7-B
CF61233.20	-1.5913	0.000205568	day10	Protogenin
CF30853.2	1.7193	0.000213235	day10	6-phosphogluconate dehydrogenase, decarboxylating
CF61449.10	-3.1046	0.000219871	day10	Phosphatidylinositol-glycan biosynthesis class F protein
CF61517.11	3.1189	0.000225465	day10	N/A
CF207.21	-2.376	0.000227636	day10	BTB/POZ domain-containing protein 6
CF34531.105	-6.6534	0.000228704	day10	Probable L-threonine 3-dehydrogenase
CF64399.10	1.89	0.000236536	day10	Uncharacterized protein C19orf45
CF62971.4	-6.0003	0.000237238	day10	N/A
CF57413.15	-3.891	0.000243697	day10	N/A
CF23237.3	-1.1516	0.000249972	day10	Uncharacterized protein PF11_0207
CF63471.71	-1.3033	0.000251204	day10	N/A
CF52589.38	8.1725	3.63753e-27	day15	Cytochrome P450 2C70
CF23797.19	10.2164	7.52413e-27	day15	N/A
CF8357.32	3.909	3.20871e-20	day15	Protein yellow
CF3421.13	7.2986	4.80525e-19	day15	Peroxisomal acyl-coenzyme A oxidase 1
CF40865.7	5.4959	1.29539e-18	day15	Cytochrome P450 2J6
CF20837.5	3.6578	8.20693e-18	day15	Cytochrome P450 3A4
CF3799.19	-3.0526	1.4785e-17	day15	N/A
CF60661.24	5.174	3.31815e-17	day15	Alkaline phosphatase, tissue-nonspecific isozyme
CF62925.1	-5.7344	3.9935e-17	day15	Protein PF14_0175
CF23797.20	3.4657	8.62928e-17	day15	Fatty acid-binding protein, liver
CF8151.9	-2.8596	1.90325e-15	day15	N/A
CF55179.5	11.2723	2.22944e-15	day15	Solute carrier organic anion transporter family member 2B1
CF22483.7	9.8472	2.64235e-15	day15	Senecionine N-oxygenase
CF55571.2	5.1145	9.68028e-15	day15	Peroxisomal 2,4-dienoyl-CoA reductase
CF55807.22	4.1096	1.37502e-14	day15	Dehydrogenase/reductase SDR family member 4
CF61295.30	10.3085	2.95538e-14	day15	Retinal dehydrogenase 2
CF61191.44	5.7688	4.06051e-14	day15	Cytochrome P450 2J6
CF38697.1	-4.6254	1.16438e-13	day15	N/A
CF61649.6	4.9793	1.25936e-13	day15	Transmembrane protein 79
CF27465.5	5.5316	1.40131e-13	day15	Universal stress protein A-like protein
CF53331.34	9.6678	2.10901e-13	day15	Glutathione S-transferase
CF38493.6	5.7352	3.29402e-13	day15	Failed axon connections homolog
CF62143.6	9.2525	4.03877e-13	day15	Gamma-butyrobetaine dioxygenase
CF61191.46	5.4077	5.71458e-13	day15	Cytochrome P450 2J6
CF31427.1	9.7997	6.02765e-13	day15	Failed axon connections
CF9607.24	5.6341	1.56876e-12	day15	Zygote arrest protein 1
CF60899.5	-2.8328	1.82554e-12	day15	Transcription factor kayak, isoforms A/B/F
CF60415.2	8.8557	2.63502e-12	day15	Probable peptidylglycine alpha-hydroxylating monooxygenase Y71G12B.4
CF64407.2	8.5225	3.56355e-12	day15	N/A
CF21317.3	7.5163	4.06048e-12	day15	Senecionine N-oxygenase
CF41509.73	-4.7584	7.27837e-12	day15	Sialin
CF42729.2	-2.9207	7.41406e-12	day15	Beclin 1-associated autophagy-related key regulator
CF34531.49	3.6147	8.08614e-12	day15	Peroxisomal 2,4-dienoyl-CoA reductase
CF52675.94	10.6664	1.1401e-11	day15	Gamma-glutamyltranspeptidase 1
CF59261.28	3.5552	1.50219e-11	day15	Steryl-sulfatase
CF62253.21	5.5703	2.18204e-11	day15	Gigasin-3a (Fragment)
CF27033.5	6.7304	3.60645e-11	day15	Ectoine hydroxylase
CF41585.1	-2.6516	3.81028e-11	day15	Baculoviral IAP repeat-containing protein 7-A
CF46089.4	10.3314	4.27754e-11	day15	Sodium-dependent multivitamin transporter
CF59793.2	4.2356	4.51027e-11	day15	Sulfotransferase 1C4
CF39731.4	6.2825	4.75808e-11	day15	Sulfotransferase 1C2
CF46059.1	6.8331	6.05304e-11	day15	Sulfotransferase 1C4
CF59793.4	4.1664	6.1151e-11	day15	Sulfotransferase family cytosolic 1B member 1
CF50087.1	-2.5738	6.53833e-11	day15	N/A
CF56527.21	5.9924	6.88992e-11	day15	Multidrug resistance protein 1A
CF17209.1	10.0163	8.0215e-11	day15	Probable S-adenosylmethionine-dependent methyltransferase At5g38100
CF44219.1	-3.261	1.63055e-10	day15	N/A
CF42681.3	8.8549	1.71502e-10	day15	Carboxylesterase 3
CF63585.3	13.3558	1.86896e-10	day15	Sulfotransferase 1C4
CF40865.10	4.7932	2.75275e-10	day15	Cytochrome P450 2J2
CF59003.53	-4.3795	2.85154e-10	day15	Eukaryotic translation initiation factor 2 subunit 1
CF54227.1	6.2322	3.12431e-10	day15	N/A
CF5219.4.1	4.4798	3.76829e-10	day15	Tubulointerstitial nephritis antigen-like
CF63239.17	3.4917	4.60609e-10	day15	N/A
CF26599.37	11.2202	4.88007e-10	day15	Bile salt sulfotransferase
CF63613.3	8.0016	5.44736e-10	day15	Prostaglandin reductase 1
CF53111.35	-2.0246	5.51942e-10	day15	Chitin synthase 6
CF15869.14	7.6648	8.17354e-10	day15	Very long-chain acyl-CoA synthetase
CF64529.7	6.7518	8.96757e-10	day15	Solute carrier family 40 member 1
CF34531.15	8.3892	9.23069e-10	day15	L-threonine dehydratase catabolic TdcB
CF14045.13	-1.8753	9.55318e-10	day15	N/A
CF53331.29	3.4271	9.76606e-10	day15	Glutathione S-transferase
CF4959.3	-2.5891	1.0171e-09	day15	N/A
CF64857.6	3.384	1.10511e-09	day15	Fatty acid-binding protein homolog 5
CF54965.1	-12.9932	1.30498e-09	day15	N/A
CF53331.30	7.112	1.49124e-09	day15	S-crystallin SL11
CF34825.8	7.0476	1.66117e-09	day15	Sodium- and chloride-dependent glycine transporter 1
CF13003.4	-3.2769	1.92203e-09	day15	Cation transport regulator-like protein 2
CF31777.64	7.9352	1.95381e-09	day15	Dimethylaniline monooxygenase [N-oxide-forming] 5
CF41585.2	-3.1312	2.04591e-09	day15	N/A
CF64279.111	-6.684	2.27445e-09	day15	Beta-crystallin B2
CF62487.13	7.6308	2.61101e-09	day15	Organic cation transporter protein
CF62023.42	5.2503	2.94164e-09	day15	N/A
CF60103.18	9.9626	3.27398e-09	day15	Endothelin-converting enzyme 1
CF32233.1	-5.4828	3.97933e-09	day15	Down syndrome cell adhesion molecule
CF62497.8	-2.8515	4.08172e-09	day15	Beta-1,3-galactosyltransferase 1
CF62689.6	8.7549	5.06648e-09	day15	Sepiapterin reductase
CF12851.37	-2.7939	5.67513e-09	day15	Putative inhibitor of apoptosis
CF38697.2	-4.0756	7.13337e-09	day15	N/A
CF40865.8	4.3347	7.72921e-09	day15	Cytochrome P450 2J2
CF51643.42	3.8262	7.86041e-09	day15	N/A
CF39351.12	4.6502	8.3045e-09	day15	Very long-chain acyl-CoA synthetase
CF8723.32	-3.864	1.06194e-08	day15	Heat shock 70 kDa protein
CF5969.41	8.6053	1.0821e-08	day15	Solute carrier family 28 member 3
CF40683.9	4.6926	1.14231e-08	day15	Cytochrome P450 3A9
CF64101.2	7.8018	1.24336e-08	day15	Solute carrier family 13 member 3
CF6257.44	5.9718	1.26365e-08	day15	Dipeptidase 1
CF61185.31	-3.2523	1.70041e-08	day15	N/A
CF33159.3	-2.4219	1.81092e-08	day15	Putative TPR repeat-containing protein R856
CF44765.1	-3.4463	2.04252e-08	day15	Heat shock protein 70 B2
CF57483.33	14.2509	2.14081e-08	day15	DNA-binding protein RFX6
CF57431.17	-3.4997	2.3861e-08	day15	N/A
CF63739.46	-3.5468	2.4047e-08	day15	Mitotic apparatus protein p62
CF57897.1	-1.8648	2.4525e-08	day15	Peptidoglycan recognition protein
CF57011.120	-11.2467	2.75162e-08	day15	N/A
CF12647.1	7.3871	2.79878e-08	day15	Sodium/glucose cotransporter 4
CF841.10	5.8587	2.91785e-08	day15	N/A
CF6209.22	-2.0797	2.99511e-08	day15	N/A
CF51289.8	8.2251	3.02702e-08	day15	L-ascorbate oxidase
CF20055.44	6.3252	3.39014e-08	day15	Acyl-CoA synthetase family member 2, mitochondrial
CF8723.33	-3.7237	3.5344e-08	day15	Heat shock protein 70 B2
CF63625.3	2.9414	3.76769e-08	day15	Receptor-transporting protein 3
CF50135.75	11.4401	3.80499e-08	day15	N-acetylneuraminate lyase
CF51643.46.5	8.0758	3.87868e-08	day15	APOBEC1 complementation factor
CF46459.7	2.4877	3.97879e-08	day15	Fumarylacetoacetate hydrolase domain-containing protein 2
CF64101.23	7.0488	4.01403e-08	day15	Carbonyl reductase [NADPH] 1
CF30853.2	2.6522	4.06817e-08	day15	6-phosphogluconate dehydrogenase, decarboxylating
CF62173.43	3.8658	4.73543e-08	day15	Dimethylaniline monooxygenase [N-oxide-forming] 2
CF2707.2	4.259	5.08805e-08	day15	Large neutral amino acids transporter small subunit 2
CF63115.7	11.3496	5.3654e-08	day15	Multidrug resistance-associated protein 1
CF211.7	-5.5635	5.83528e-08	day15	N/A
CF15073.16	7.8485	6.3322e-08	day15	3-oxoacyl-[acyl-carrier-protein] reductase FabG
CF61851.2	9.0883	6.69073e-08	day15	Amine sulfotransferase
CF15073.15	8.0022	6.7703e-08	day15	3-oxoacyl-[acyl-carrier-protein] reductase FabG
CF48227.88	-3.0964	6.89809e-08	day15	Patched domain-containing protein 3
CF45303.29	5.5968	7.03293e-08	day15	N/A
CF6499.26	3.953	8.243e-08	day15	N/A
CF56753.3	8.8696	8.81833e-08	day15	Acyl-CoA synthetase family member 2, mitochondrial
CF61507.1	-2.9288	1.0079e-07	day15	N/A
CF5443.1	-2.2068	1.05753e-07	day15	N/A
CF6209.21	-2.3276	1.09578e-07	day15	N/A
CF56383.1	5.482	1.15011e-07	day15	Sulfotransferase 1C4
CF41405.73	4.9391	1.16029e-07	day15	4-aminobutyrate aminotransferase, mitochondrial
CF17725.37	-2.1303	1.28024e-07	day15	Transforming protein v-Fos/v-Fox
CF49845.1	5.3529	1.30364e-07	day15	Complement C1q tumor necrosis factor-related protein 6
CF62901.4	-1.7619	1.39076e-07	day15	Ubiquitin-conjugating enzyme E2 4
CF60687.4	2.0278	1.40241e-07	day15	Cytochrome P450 4F22
CF59113.29	-3.2813	1.58538e-07	day15	N/A
CF24023.1	6.3739	1.59781e-07	day15	Sulfotransferase 4A1
CF64285.1	-2.4815	1.67454e-07	day15	N/A
CF27033.7	7.1521	1.68854e-07	day15	Ectoine hydroxylase
CF25859.19	5.9184	1.72588e-07	day15	Probable iron/ascorbate oxidoreductase DDB_G0283291
CF50241.7	8.0286	1.74175e-07	day15	Amine sulfotransferase
CF58949.16	3.6794	1.7861e-07	day15	Sodium/potassium/calcium exchanger 5
CF1925.25.1	5.591	1.93045e-07	day15	Putative amine oxidase [copper-containing]
CF25473.18	-2.0154	2.04485e-07	day15	N/A
CF2569.4	-3.0446	2.10019e-07	day15	Heat shock protein 70 B2
CF55315.27	-1.6798	2.14921e-07	day15	N/A
CF61185.82	13.8281	2.18341e-07	day15	Probable urea active transporter 1
CF17795.25	-4.0311	2.24796e-07	day15	Heat shock 70 kDa protein
CF24743.9	5.6481	2.29269e-07	day15	N/A
CF21407.12	3.9865	2.35412e-07	day15	F-box/LRR-repeat protein 17
CF58553.2	5.5706	2.36736e-07	day15	Sodium-dependent multivitamin transporter
CF40683.6.1	5.9436	2.39117e-07	day15	Neuronal acetylcholine receptor subunit alpha-10
CF41405.107	7.9563	2.39499e-07	day15	L-xylulose reductase
CF61253.42	6.3641	2.40378e-07	day15	Monocarboxylate transporter 12
CF63423.55	-11.5232	2.42392e-07	day15	Perlucin
CF23547.9	-2.624	2.42781e-07	day15	N/A
CF63779.2	8.0872	2.42892e-07	day15	N/A
CF27219.68	12.9884	2.46839e-07	day15	Disrupted in renal carcinoma protein 2 homolog
CF61119.7	-2.2824	2.48952e-07	day15	Probable proline dehydrogenase 2
CF53331.24	3.2479	2.61692e-07	day15	S-crystallin 3
CF64633.13	-2.0664	2.77761e-07	day15	N/A
CF61179.12	5.1719	2.8021e-07	day15	Protein-glutamine gamma-glutamyltransferase K
CF61451.33	-1.4039	2.94401e-07	day15	DnaJ homolog subfamily B member 4
CF58907.17	7.9614	3.09078e-07	day15	Solute carrier family 2, facilitated glucose transporter member 1
CF14127.13	5.623	3.42527e-07	day15	5'-nucleotidase
CF4367.1	7.3885	3.62518e-07	day15	Solute carrier family 23 member 2
CF59725.3	6.9998	4.13777e-07	day15	Nose resistant to fluoxetine protein 6
CF56639.7	2.4299	4.21896e-07	day15	3-ketoacyl-CoA thiolase B, peroxisomal
CF60415.6	5.9216	4.28774e-07	day15	Polycystic kidney disease protein 1-like 3
CF58161.35	3.1131	4.34141e-07	day15	Putative enoyl-CoA hydratase/isomerase YngF
CF25931.1	-2.8486	4.3589e-07	day15	Scavenger receptor class F member 2
CF717215.1	5.4492	4.42703e-07	day15	Dehydrogenase/reductase SDR family member 11
CF32547.2	5.5461	4.43036e-07	day15	Muscle M-line assembly protein unc-89
CF34235.33	-2.3777	4.68655e-07	day15	Protein mab-21-like 3
CF39259.8	-4.1117	4.80199e-07	day15	Zinc finger protein 112
CF53331.65	3.8639	4.873e-07	day15	Universal stress protein in QAH/OAS sulfhydrylase 3'region
CF42789.1	7.1339	4.89466e-07	day15	Bifunctional glutamate/proline--tRNA ligase
CF62741.4	6.0064	4.97652e-07	day15	N-acetylated-alpha-linked acidic dipeptidase 2
CF48961.15	8.9227	4.9797e-07	day15	Senecionine N-oxygenase
CF60415.5	5.7117	5.05331e-07	day15	Peptidyl-glycine alpha-amidating monooxygenase B
CF55319.66	-11.8507	5.06109e-07	day15	N/A
CF63929.40	12.3016	5.47412e-07	day15	Cytochrome P450 2J2
CF11535.16	13.0617	5.50627e-07	day15	EGF-like domain-containing protein 2
CF2569.5	-2.6533	5.57887e-07	day15	Heat shock protein 70 B2
CF61329.87	10.1546	5.59904e-07	day15	Enteropeptidase
CF726791.1	-2.7655	5.71974e-07	day15	Interferon-induced protein 44-like
CF34667.5	-3.1603	5.99274e-07	day15	N/A
CF48497.6	-3.3174	6.19691e-07	day15	Toll-like receptor 1
CF711359.1	-4.8031	6.61681e-07	day15	Baculoviral IAP repeat-containing protein 2
CF64061.13	-1.9844	7.51451e-07	day15	N/A
CF28131.23	3.9912	7.7111e-07	day15	Cellular retinoic acid-binding protein 1
CF59551.56	-4.3657	7.76091e-07	day15	N/A
CF6301.4	5.0816	7.78367e-07	day15	Asparagine synthetase [glutamine-hydrolyzing]
CF61451.38	-15.7774	7.9467e-07	day15	N/A
CF26497.12	3.7261	8.17755e-07	day15	Glutathione S-transferase A
CF26343.2	-4.1358	8.86608e-07	day15	von Willebrand factor D and EGF domain-containing protein
CF54885.20	5.2149	8.94542e-07	day15	Usher syndrome type-1G protein homolog
CF62487.29	-1.5723	8.94558e-07	day15	Carbohydrate sulfotransferase 13
CF23293.1	-2.8595	9.20965e-07	day15	Tumor necrosis factor receptor superfamily member 9
CF59793.5	9.1752	9.8549e-07	day15	Amine sulfotransferase
CF63883.8	-7.4955	1.0071e-06	day15	N/A
CF62597.34	-2.2533	1.02287e-06	day15	N/A
CF8723.4	8.9956	1.07474e-06	day15	N/A
CF56527.15	10.953	1.09266e-06	day15	Sodium- and chloride-dependent GABA transporter 2
CF3743.34	7.9241	1.14236e-06	day15	Type III iodothyronine deiodinase (Fragment)
CF64833.8	-2.5981	1.15872e-06	day15	Interferon-induced protein 44-like
CF54475.30	7.0355	1.1848e-06	day15	Uncharacterized aminotransferase SSO0104
CF27219.69.1	6.9641	1.22619e-06	day15	Disrupted in renal carcinoma protein 2 homolog
CF56383.2	4.625	1.24225e-06	day15	Sulfotransferase 1C4
CF20733.60	-5.5715	1.25513e-06	day15	Putative ferric-chelate reductase 1
CF58571.4	-6.1453	1.26341e-06	day15	N/A
CF52131.25	13.2223	1.34077e-06	day15	Solute carrier family 23 member 2
CF61185.11	7.321	1.34599e-06	day15	Aldo-keto reductase family 1 member C23-like protein
CF48609.1	-3.4544	1.3696e-06	day15	Heat shock 70 kDa protein 12B
CF18255.1	-1.8469	1.38802e-06	day15	Bothrojaracin subunit beta
CF38493.7	4.8373	1.53043e-06	day15	Filamentous hemagglutinin
CF53331.3	8.2192	1.53387e-06	day15	Universal stress protein YxiE
CF58209.5	4.0034	1.54738e-06	day15	Prostaglandin reductase 1
CF14065.18	-1.7022	1.55535e-06	day15	N/A
CF24555.10	6.0718	1.67329e-06	day15	N/A
CF37371.1	-11.1485	1.85689e-06	day15	N/A
CF55803.3	8.281	1.90294e-06	day15	ABC transporter C family member 8
CF6209.20	-2.3996	1.90324e-06	day15	N/A
CF20733.80	4.7578	1.91383e-06	day15	Xaa-Pro aminopeptidase 1
CF63407.4	-1.9081	1.95233e-06	day15	Peptidoglycan recognition protein 1
CF21835.12	-1.488	2.02437e-06	day15	Baculoviral IAP repeat-containing protein 7
CF32293.12	8.0642	2.06958e-06	day15	Monocarboxylate transporter 12-B
CF52377.40	-1.5155	2.1016e-06	day15	N/A
CF54371.6	-3.0022	2.11126e-06	day15	CD151 antigen
[truncated: 768 more rows]
