# Supplementary material for: Transcriptome and Network Analyses Reveal the Gene Set Involved in PST Accumulation and Responses to Toxic Alexandrium minutum Exposure in the Gills of Chlamys farreri
Source: Int J Mol Sci. 2022 Jul 18;23(14):7912. doi: 10.3390/ijms23147912 (PMC9324277; doi:10.3390/ijms23147912)
Supplement: Supplementary file 1 [file ijms-23-07912-s001.zip › Table S2.xlsx]

## Sheet: Sheet1
Table S2 The top 10 significant GO biological processes enrichment results of DEG clusters.
	Cluster	Term	Category	Ontology	GO Level	p value
up-regulated DEGs	day 1-specific	regulation of cell differentiation	GO:0045595	BP	5	2.56062e-10
	day 1-specific	neurogenesis	GO:0022008	BP	5	2.74987e-09
	day 1-specific	neuron development	GO:0048666	BP	5	3.57679e-09
	day 1-specific	regulation of multicellular organismal development	GO:2000026	BP	5	1.5569e-08
	day 1-specific	neuron differentiation	GO:0030182	BP	5	1.2643e-08
	day 1-specific	cell morphogenesis	GO:0000902	BP	5	3.95406e-08
	day 1-specific	cell part morphogenesis	GO:0032990	BP	5	1.24466e-07
	day 1-specific	nervous system development	GO:0007399	BP	5	1.2328e-07
	day 1-specific	cell migration	GO:0016477	BP	5	2.22782e-07
	day 1-specific	plasma membrane bounded cell projection organization	GO:0120036	BP	5	2.65957e-07
	day 15-specific	oxoacid metabolic process	GO:0043436	BP	5	4.44089e-16
	day 15-specific	ion transport	GO:0006811	BP	5	4.12437e-12
	day 15-specific	sulfation	GO:0051923	BP	5	3.00017e-10
	day 15-specific	antibiotic metabolic process	GO:0016999	BP	5	5.24085e-09
	day 15-specific	cellular modified amino acid metabolic process	GO:0006575	BP	5	4.29087e-08
	day 15-specific	organic acid biosynthetic process	GO:0016053	BP	5	8.08287e-08
	day 15-specific	organic hydroxy compound catabolic process	GO:1901616	BP	5	1.1712e-07
	day 15-specific	amine metabolic process	GO:0009308	BP	5	1.00138e-06
	day 15-specific	drug catabolic process	GO:0042737	BP	5	9.93751e-07
	day 15-specific	cofactor transport	GO:0051181	BP	5	1.13498e-06
	both in day 1&day 15	cellular lipid metabolic process	GO:0044255	BP	5	2.79544e-11
	both in day 1&day 15	oxoacid metabolic process	GO:0043436	BP	5	2.52957e-10
	both in day 1&day 15	lipid catabolic process	GO:0016042	BP	5	2.74437e-05
	both in day 1&day 15	ion transport	GO:0006811	BP	5	0.00012072
	both in day 1&day 15	coenzyme metabolic process	GO:0006732	BP	5	0.0005278
	both in day 1&day 15	steroid metabolic process	GO:0008202	BP	5	0.000592613
	both in day 1&day 15	organic acid catabolic process	GO:0016054	BP	5	0.00114539
	both in day 1&day 15	response to organic cyclic compound	GO:0014070	BP	5	0.00117489
	both in day 1&day 15	organic substance transport	GO:0071702	BP	5	0.00258696
	both in day 1&day 15	nitrogen compound transport	GO:0071705	BP	5	0.00783289
down-regulated DEGs	day 1-specific	organonitrogen compound biosynthetic process	GO:1901566	BP	5	2.84815e-06
	day 1-specific	response to molecule of bacterial origin	GO:0002237	BP	5	0.000129982
	day 1-specific	cellular amide metabolic process	GO:0043603	BP	5	0.000179309
	day 1-specific	regulation of immune response	GO:0050776	BP	5	0.000483917
	day 1-specific	positive regulation of multi-organism process	GO:0043902	BP	5	0.000617915
	day 1-specific	cellular nitrogen compound biosynthetic process	GO:0044271	BP	5	0.000824829
	day 1-specific	tumor necrosis factor production	GO:0032640	BP	5	0.00152152
	day 1-specific	gene expression	GO:0010467	BP	5	0.00219089
	day 1-specific	regulation of response to biotic stimulus	GO:0002831	BP	5	0.00315208
	day 1-specific	mitochondrion organization	GO:0007005	BP	5	0.00527088
	day 15-specific	regulation of cell death	GO:0010941	BP	5	9.63804e-05
	day 15-specific	negative regulation of catalytic activity	GO:0043086	BP	5	0.000728955
	day 15-specific	positive regulation of immune system process	GO:0002684	BP	5	0.00193094
	day 15-specific	apoptotic process	GO:0006915	BP	5	0.00317676
	day 15-specific	regulation of immune response	GO:0050776	BP	5	0.00475698
	day 15-specific	response to other organism	GO:0051707	BP	5	0.00619118
	day 15-specific	positive regulation of response to stimulus	GO:0048584	BP	5	0.00839764
	day 15-specific	positive regulation of multi-organism process	GO:0043902	BP	5	0.0115155
	day 15-specific	regulation of response to biotic stimulus	GO:0002831	BP	5	0.0136006
	day 15-specific	positive regulation of signaling	GO:0023056	BP	5	0.014301
	both in day 1&day 15	response to other organism	GO:0051707	BP	5	2.28152e-05
	both in day 1&day 15	cellular response to organic substance	GO:0071310	BP	5	0.0385585
