# Supplementary material for: Transcriptome and Network Analyses Reveal the Gene Set Involved in PST Accumulation and Responses to Toxic Alexandrium minutum Exposure in the Gills of Chlamys farreri
Source: Int J Mol Sci. 2022 Jul 18;23(14):7912. doi: 10.3390/ijms23147912 (PMC9324277; doi:10.3390/ijms23147912)
Supplement: Supplementary file 1 [file ijms-23-07912-s001.zip › Table S3.xlsx]

## Sheet: Sheet1
Table S3 Overrepresentation analysis of differentially expressed genes in 30 modules.
Module	Module size	Hypergeometric p value
		day 1	day 3	day 5	day 10	day 15
black	890	4.84616e-10	0.295618	1	0.157522	0.961853
blue	3415	6.66134e-16	0.999846	0.999455	0.989246	1
brown	1626	0.995639	0.885921	1	0.995506	1
cyan	633	0.276938	0.000143784	4.47907e-18	1.29517e-08	3.16414e-14
darkgreen	430	0.999999	1	0.76049	1	0.977618
darkgrey	190	0.0794483	0.445696	1	0.458313	0.341683
darkorange	119	0.99555	1	0.324988	0.318476	0.194264
darkred	446	0.999993	0.15953	0.773003	0.05537	0.999693
darkturquoise	398	1	0.710965	1	1	0.998711
green	1083	1	1	0.973964	0.867772	0.987413
greenyellow	720	0.0599532	0.384665	0.689555	0.676471	0.781484
grey	479	1	1	0.209109	0.456556	0.969164
grey60	548	0.512196	0.0896244	0.00940725	0.00837275	1.15503e-07
lightcyan	554	1	1	0.00989143	1	0.998822
lightgreen	542	0.996377	1	1	0.828199	0.999985
lightyellow	541	1	0.815868	0.835058	0.0300881	0.991492
magenta	752	0.999999	0.20293	1	0.91409	0.999268
midnightblue	624	0.0116697	0.858439	0.00103276	0.598554	0.348915
orange	148	0.999922	1	1	1	0.843273
pink	799	0.879758	0.100983	0.268663	1	0.999996
purple	738	0.73014	0.669353	1	0.910011	0.991722
red	923	1	7.9083e-07	0.812237	0.572738	0.0110733
royalblue	526	1	0.806926	0.249879	0.818929	0.997609
saddlebrown	34	0.15522	1	1	1	1
salmon	641	1	0.136595	0.882305	0.875989	0.991666
skyblue	101	0.00918567	1	0.283556	0.0418698	0.769435
tan	706	0.371541	0.0673437	0.00861594	8.59559e-05	0.00223528
turquoise	4773	1	0.999986	0.999277	0.996852	1
white	104	0.998689	1	1	1	1
yellow	1445	1	0.158077	0.955068	0.849824	4.44089e-16
The modules with p < 0.01 were marked in red.
