# Supplementary material for: Transcriptome and Network Analyses Reveal the Gene Set Involved in PST Accumulation and Responses to Toxic Alexandrium minutum Exposure in the Gills of Chlamys farreri
Source: Int J Mol Sci. 2022 Jul 18;23(14):7912. doi: 10.3390/ijms23147912 (PMC9324277; doi:10.3390/ijms23147912)
Supplement: Supplementary file 1 [file ijms-23-07912-s001.zip › Table S4.xlsx]

## Sheet: Sheet1
Table S4 Correlation results between SLC genes of yellow module and toxin concentrations.
Gene ID	Gene Name	STX		GTX2/3		GTX1/4
		cor.	p value	cor.	p value	cor.	p value
CF27575.1	SLC22A4_5_1	0.957937	4.32e-10	0.489479	0.0392337	0.431518	0.0737648
CF30691.1	SLC22A4_5_2	0.95517	7.12e-10	0.483058	0.0422865	0.428503	0.0760286
CF39351.2	SLC22A4_5_3	0.955738	6.45e-10	0.484405	0.0416312	0.429602	0.0751977
CF40277.11	SLC22A4_5_4	0.957937	4.32e-10	0.489479	0.0392337	0.431518	0.0737648
CF40277.14	SLC22A4_5_5	0.957031	5.11e-10	0.486484	0.0406356	0.430018	0.0748846
CF40277.15	SLC22A4_5_6	0.953429	9.61e-10	0.476802	0.0454315	0.417708	0.0845568
CF43873.11	SLC22A4_5_7	0.957937	4.32e-10	0.489479	0.0392337	0.431518	0.0737648
CF43873.12	SLC22A4_5_8	0.956936	5.19e-10	0.490176	0.0389125	0.434391	0.0716531
CF12647.1	SLC5A11	0.953432	9.6e-10	0.476928	0.0453668	0.418418	0.083975
CF58977.2	SLC5A6	0.957117	5.03e-10	0.487078	0.0403547	0.429154	0.0755354
CF7631.15	SLC6A5S	0.956235	5.9e-10	0.485134	0.04128	0.42851	0.0760234
CF37535.2	SLC17A5_1	0.957937	4.32e-10	0.489479	0.0392337	0.431518	0.0737648
CF63353.9.2	SLC17A5_2	0.955067	7.25e-10	0.483332	0.0421527	0.427427	0.0768495
CF64929.3	SLC23A1_2	0.957258	4.9e-10	0.487006	0.0403887	0.42823	0.0762365
CF61403.1	SLC27A2	0.957848	4.39e-10	0.487587	0.0401148	0.428596	0.0759585
CF15073.13_CF15073.14	SLC27A6	0.954816	7.58e-10	0.477379	0.0451344	0.416413	0.0856245
CF25953.1	SLC40A1	0.957937	4.32e-10	0.489479	0.0392337	0.431518	0.0737648
